# Supplementary material for: Regulatory Noncoding Small RNAs Are Diverse and Abundant in an Extremophilic Microbial Community
Source: mSystems. 2020 Feb 4;5(1):e00584-19. doi: 10.1128/mSystems.00584-19 (PMC7002113; doi:10.1128/mSystems.00584-19)
Supplement: DATA SET S1 [file mSystems.00584-19-sd001.xlsx]

## Sheet: descriptor metadata sheet
small_intergenic_sRNAs_features
Contig	Taxonomy	Assembler	Feature	Start	Stop	Strand	Length	Info	sRNA_ID
Contig identifier from metagenomic assembly	Taxonomy assignment from contig	The assembler used to assemble the sRNA from the metatranscriptome data	Transcript feature of sRNAs (either intergenic or antisense)	Transcription start coordinate from sRNA assembly of metatranscriptome data	Transcription stop coordinate from sRNA assembly of metatranscriptome data	DNA strand that the sRNA is transcribed from	The length of the assembled sRNA	Metadata from the stringtie assembly	Identifier for the sRNA from the metatranscriptome assembly
itsRNA_TPM_normalized
sRNA_ID	Contig	s1a1	s1a2	s1a3	s1b1	s1b2	s1b3	s9b1	s9b2	s9b3	s13a1	s13a2	s13a3	s13b1	s13b2	s13b3	s17a1	s17a2	s17a3	s17b1	s17b2	s17b3	s2017-9am1	s2017-9am2	s2017-9am3	s2017-9am4	s2017-9am5	s2017-9am6	s2017-9am7	s2017-9am8	s2017-9am9	s2017-9am10	s2017-9am11	s2017-9am12	s2017-9pm1	s2017-9pm2	s2017-9pm3	s2017-9pm4	s2017-9pm5	s2017-9pm6	s2017-9pm7	s2017-9pm8	s2017-9pm9	s2017-9pm10	s2017-9pm11	s2017-9pm12
Identifier for the sRNA from the metatranscriptome assembly	Contig identifier from metagenomic assembly	intergenic sRNA TPM expression for 2016 replicate 1. TPM was normalized by the contig CPM.	intergenic sRNA TPM expression for 2016 replicate 2. TPM was normalized by the contig CPM.	intergenic sRNA TPM expression for 2016 replicate 3. TPM was normalized by the contig CPM.	intergenic sRNA TPM expression for 2016 replicate 4. TPM was normalized by the contig CPM.	intergenic sRNA TPM expression for 2016 replicate 5. TPM was normalized by the contig CPM.	intergenic sRNA TPM expression for 2016 replicate 6. TPM was normalized by the contig CPM.	intergenic sRNA TPM expression for 2016 replicate 7. TPM was normalized by the contig CPM.	intergenic sRNA TPM expression for 2016 replicate 8. TPM was normalized by the contig CPM.	intergenic sRNA TPM expression for 2016 replicate 9. TPM was normalized by the contig CPM.	intergenic sRNA TPM expression for 2016 replicate 10. TPM was normalized by the contig CPM.	intergenic sRNA TPM expression for 2016 replicate 11. TPM was normalized by the contig CPM.	intergenic sRNA TPM expression for 2016 replicate 12. TPM was normalized by the contig CPM.	intergenic sRNA TPM expression for 2016 replicate 13. TPM was normalized by the contig CPM.	intergenic sRNA TPM expression for 2016 replicate 14. TPM was normalized by the contig CPM.	intergenic sRNA TPM expression for 2016 replicate 15. TPM was normalized by the contig CPM.	intergenic sRNA TPM expression for 2016 replicate 16. TPM was normalized by the contig CPM.	intergenic sRNA TPM expression for 2016 replicate 17. TPM was normalized by the contig CPM.	intergenic sRNA TPM expression for 2016 replicate 18. TPM was normalized by the contig CPM.	intergenic sRNA TPM expression for 2016 replicate 19. TPM was normalized by the contig CPM.	intergenic sRNA TPM expression for 2016 replicate 20. TPM was normalized by the contig CPM.	intergenic sRNA TPM expression for 2016 replicate 21. TPM was normalized by the contig CPM.	intergenic sRNA TPM expression for 2017 replicate 1. TPM was normalized by the contig CPM.	intergenic sRNA TPM expression for 201 replicate 2. TPM was normalized by the contig CPM.	intergenic sRNA TPM expression for 2017 replicate 3. TPM was normalized by the contig CPM.	intergenic sRNA TPM expression for 2017 replicate 4. TPM was normalized by the contig CPM.	intergenic sRNA TPM expression for 2017 replicate 5. TPM was normalized by the contig CPM.	intergenic sRNA TPM expression for 2017 replicate 6. TPM was normalized by the contig CPM.	intergenic sRNA TPM expression for 2017 replicate 7. TPM was normalized by the contig CPM.	intergenic sRNA TPM expression for 2017 replicate 8. TPM was normalized by the contig CPM.	intergenic sRNA TPM expression for 2017 replicate 9. TPM was normalized by the contig CPM.	intergenic sRNA TPM expression for 2017 replicate 10. TPM was normalized by the contig CPM.	intergenic sRNA TPM expression for 2017 replicate 11. TPM was normalized by the contig CPM.	intergenic sRNA TPM expression for 2017 replicate 12. TPM was normalized by the contig CPM.	intergenic sRNA TPM expression for 2017 replicate 13. TPM was normalized by the contig CPM.	intergenic sRNA TPM expression for 2017 replicate 14. TPM was normalized by the contig CPM.	intergenic sRNA TPM expression for 2017 replicate 15. TPM was normalized by the contig CPM.	intergenic sRNA TPM expression for 2017 replicate 16. TPM was normalized by the contig CPM.	intergenic sRNA TPM expression for 2017 replicate 17. TPM was normalized by the contig CPM.	intergenic sRNA TPM expression for 2017 replicate 18. TPM was normalized by the contig CPM.	intergenic sRNA TPM expression for 2017 replicate 19. TPM was normalized by the contig CPM.	intergenic sRNA TPM expression for 2017 replicate 20. TPM was normalized by the contig CPM.	intergenic sRNA TPM expression for 2017 replicate 21. TPM was normalized by the contig CPM.	intergenic sRNA TPM expression for 2017 replicate 22. TPM was normalized by the contig CPM.	intergenic sRNA TPM expression for 2017 replicate 23. TPM was normalized by the contig CPM.	intergenic sRNA TPM expression for 2017 replicate 24. TPM was normalized by the contig CPM.
itsRNA_TPM_raw
sRNA_ID	Contig	s1a1	s1a2	s1a3	s1b1	s1b2	s1b3	s9b1	s9b2	s9b3	s13a1	s13a2	s13a3	s13b1	s13b2	s13b3	s17a1	s17a2	s17a3	s17b1	s17b2	s17b3	s2017-9am1	s2017-9am2	s2017-9am3	s2017-9am4	s2017-9am5	s2017-9am6	s2017-9am7	s2017-9am8	s2017-9am9	s2017-9am10	s2017-9am11	s2017-9am12	s2017-9pm1	s2017-9pm2	s2017-9pm3	s2017-9pm4	s2017-9pm5	s2017-9pm6	s2017-9pm7	s2017-9pm8	s2017-9pm9	s2017-9pm10	s2017-9pm11	s2017-9pm12
Identifier for the sRNA from the metatranscriptome assembly	Contig identifier from metagenomic assembly	intergenic sRNA TPM expression for 2016 replicate 1. TPM is only the sRNA TPM, not normalized by organism abundance (contig CPM).	intergenic sRNA TPM expression for 2016 replicate 2. TPM is only the sRNA TPM, not normalized by organism abundance (contig CPM).	intergenic sRNA TPM expression for 2016 replicate 3. TPM is only the sRNA TPM, not normalized by organism abundance (contig CPM).	intergenic sRNA TPM expression for 2016 replicate 4. TPM is only the sRNA TPM, not normalized by organism abundance (contig CPM).	intergenic sRNA TPM expression for 2016 replicate 5. TPM is only the sRNA TPM, not normalized by organism abundance (contig CPM).	intergenic sRNA TPM expression for 2016 replicate 6. TPM is only the sRNA TPM, not normalized by organism abundance (contig CPM).	intergenic sRNA TPM expression for 2016 replicate 7. TPM is only the sRNA TPM, not normalized by organism abundance (contig CPM).	intergenic sRNA TPM expression for 2016 replicate 8. TPM is only the sRNA TPM, not normalized by organism abundance (contig CPM).	intergenic sRNA TPM expression for 2016 replicate 9. TPM is only the sRNA TPM, not normalized by organism abundance (contig CPM).	intergenic sRNA TPM expression for 2016 replicate 10. TPM is only the sRNA TPM, not normalized by organism abundance (contig CPM).	intergenic sRNA TPM expression for 2016 replicate 11. TPM is only the sRNA TPM, not normalized by organism abundance (contig CPM).	intergenic sRNA TPM expression for 2016 replicate 12. TPM is only the sRNA TPM, not normalized by organism abundance (contig CPM).	intergenic sRNA TPM expression for 2016 replicate 13.TPM is only the sRNA TPM, not normalized by organism abundance (contig CPM).	intergenic sRNA TPM expression for 2016 replicate 14. TPM is only the sRNA TPM, not normalized by organism abundance (contig CPM).	intergenic sRNA TPM expression for 2016 replicate 15. TPM is only the sRNA TPM, not normalized by organism abundance (contig CPM).	intergenic sRNA TPM expression for 2016 replicate 16.TPM is only the sRNA TPM, not normalized by organism abundance (contig CPM).	intergenic sRNA TPM expression for 2016 replicate 17. TPM is only the sRNA TPM, not normalized by organism abundance (contig CPM).	intergenic sRNA TPM expression for 2016 replicate 18. TPM is only the sRNA TPM, not normalized by organism abundance (contig CPM).	intergenic sRNA TPM expression for 2016 replicate 19. TPM is only the sRNA TPM, not normalized by organism abundance (contig CPM).	intergenic sRNA TPM expression for 2016 replicate 20. TPM is only the sRNA TPM, not normalized by organism abundance (contig CPM).	intergenic sRNA TPM expression for 2016 replicate 21. TPM is only the sRNA TPM, not normalized by organism abundance (contig CPM).	intergenic sRNA TPM expression for 2017 replicate 1.TPM is only the sRNA TPM, not normalized by organism abundance (contig CPM).	intergenic sRNA TPM expression for 201 replicate 2. TPM is only the sRNA TPM, not normalized by organism abundance (contig CPM).	intergenic sRNA TPM expression for 2017 replicate 3. TPM is only the sRNA TPM, not normalized by organism abundance (contig CPM).	intergenic sRNA TPM expression for 2017 replicate 4. TPM is only the sRNA TPM, not normalized by organism abundance (contig CPM).	intergenic sRNA TPM expression for 2017 replicate 5. TPM is only the sRNA TPM, not normalized by organism abundance (contig CPM).	intergenic sRNA TPM expression for 2017 replicate 6. TPM is only the sRNA TPM, not normalized by organism abundance (contig CPM).	intergenic sRNA TPM expression for 2017 replicate 7. TPM is only the sRNA TPM, not normalized by organism abundance (contig CPM).	intergenic sRNA TPM expression for 2017 replicate 8. TPM is only the sRNA TPM, not normalized by organism abundance (contig CPM).	intergenic sRNA TPM expression for 2017 replicate 9. TPM is only the sRNA TPM, not normalized by organism abundance (contig CPM).	intergenic sRNA TPM expression for 2017 replicate 10. TPM is only the sRNA TPM, not normalized by organism abundance (contig CPM).	intergenic sRNA TPM expression for 2017 replicate 11.TPM is only the sRNA TPM, not normalized by organism abundance (contig CPM).	intergenic sRNA TPM expression for 2017 replicate 12. TPM is only the sRNA TPM, not normalized by organism abundance (contig CPM).	intergenic sRNA TPM expression for 2017 replicate 13. TPM is only the sRNA TPM, not normalized by organism abundance (contig CPM).	intergenic sRNA TPM expression for 2017 replicate 14.TPM is only the sRNA TPM, not normalized by organism abundance (contig CPM).	intergenic sRNA TPM expression for 2017 replicate 15. TPM is only the sRNA TPM, not normalized by organism abundance (contig CPM).	intergenic sRNA TPM expression for 2017 replicate 16. TPM is only the sRNA TPM, not normalized by organism abundance (contig CPM).	intergenic sRNA TPM expression for 2017 replicate 17. TPM is only the sRNA TPM, not normalized by organism abundance (contig CPM).	intergenic sRNA TPM expression for 2017 replicate 18. TPM is only the sRNA TPM, not normalized by organism abundance (contig CPM).	intergenic sRNA TPM expression for 2017 replicate 19. TPM is only the sRNA TPM, not normalized by organism abundance (contig CPM).	intergenic sRNA TPM expression for 2017 replicate 20. TPM is only the sRNA TPM, not normalized by organism abundance (contig CPM).	intergenic sRNA TPM expression for 2017 replicate 21. TPM is only the sRNA TPM, not normalized by organism abundance (contig CPM).	intergenic sRNA TPM expression for 2017 replicate 22. TPM is only the sRNA TPM, not normalized by organism abundance (contig CPM).	intergenic sRNA TPM expression for 2017 replicate 23. TPM is only the sRNA TPM, not normalized by organism abundance (contig CPM).	intergenic sRNA TPM expression for 2017 replicate 24.TPM is only the sRNA TPM, not normalized by organism abundance (contig CPM).
small_antisense_sRNAs_features
Contig	Taxonomy	Assembler	Feature	Start	Stop	Strand	Length	Info	sRNA_ID
Contig identifier from metagenomic assembly	Taxonomy assignment from contig	The assembler used to assemble the sRNA from the metatranscriptome data	Transcript feature of sRNAs (either intergenic or antisense)	Transcription start coordinate from sRNA assembly of metatranscriptome data	Transcription stop coordinate from sRNA assembly of metatranscriptome data	DNA strand that the sRNA is transcribed from	The length of the assembled sRNA	Metadata from the stringtie assembly	Identifier for the sRNA from the metatranscriptome assembly
asRNA+genes_TPM_normalized
Contig	Gene	sRNA_ID	s1a1	s1a2	s1a3	s1b1	s1b2	s1b3	s9b1	s9b2	s9b3	s13a1	s13a2	s13a3	s13b1	s13b2	s13b3	s17a1	s17a2	s17a3	s17b1	s17b2	s17b3	s2017-9am1	s2017-9am2	s2017-9am3	s2017-9am4	s2017-9am5	s2017-9am6	s2017-9am7	s2017-9am8	s2017-9am9	s2017-9am10	s2017-9am11	s2017-9am12	s2017-9pm1	s2017-9pm2	s2017-9pm3	s2017-9pm4	s2017-9pm5	s2017-9pm6	s2017-9pm7	s2017-9pm8	s2017-9pm9	s2017-9pm10	s2017-9pm11	s2017-9pm12	g1a1	g1a2
Contig identifier from metagenomic assembly	Gene encoded on the opposite strand of the antisense sRNA. This gene was annotated from the metagenomic assembly	Identifier for the sRNA from the metatranscriptome assembly	antisense sRNA TPM expression for 2016 replicate 1. TPM was normalized by the contig CPM.	antisense sRNA TPM expression for 2016 replicate 2. TPM was normalized by the contig CPM.	antisense sRNA TPM expression for 2016 replicate 3. TPM was normalized by the contig CPM.	antisense sRNA TPM expression for 2016 replicate 4. TPM was normalized by the contig CPM.	antisense sRNA TPM expression for 2016 replicate 5. TPM was normalized by the contig CPM.	antisense sRNA TPM expression for 2016 replicate 6. TPM was normalized by the contig CPM.	antisense sRNA TPM expression for 2016 replicate 7. TPM was normalized by the contig CPM.	antisense sRNA TPM expression for 2016 replicate 8. TPM was normalized by the contig CPM.	antisense sRNA TPM expression for 2016 replicate 9. TPM was normalized by the contig CPM.	antisense sRNA TPM expression for 2016 replicate 10. TPM was normalized by the contig CPM.	antisense sRNA TPM expression for 2016 replicate 11. TPM was normalized by the contig CPM.	antisense sRNA TPM expression for 2016 replicate 12. TPM was normalized by the contig CPM.	antisense sRNA TPM expression for 2016 replicate 13. TPM was normalized by the contig CPM.	antisense sRNA TPM expression for 2016 replicate 14. TPM was normalized by the contig CPM.	antisense sRNA TPM expression for 2016 replicate 15. TPM was normalized by the contig CPM.	antisense sRNA TPM expression for 2016 replicate 16. TPM was normalized by the contig CPM.	antisense sRNA TPM expression for 2016 replicate 17. TPM was normalized by the contig CPM.	antisense sRNA TPM expression for 2016 replicate 18. TPM was normalized by the contig CPM.	antisense sRNA TPM expression for 2016 replicate 19. TPM was normalized by the contig CPM.	antisense sRNA TPM expression for 2016 replicate 20. TPM was normalized by the contig CPM.	antisense sRNA TPM expression for 2016 replicate 21. TPM was normalized by the contig CPM.	antisense sRNA TPM expression for 2017 replicate 1. TPM was normalized by the contig CPM.	antisense sRNA TPM expression for 201 replicate 2. TPM was normalized by the contig CPM.	antisense sRNA TPM expression for 2017 replicate 3. TPM was normalized by the contig CPM.	antisense sRNA TPM expression for 2017 replicate 4. TPM was normalized by the contig CPM.	antisense sRNA TPM expression for 2017 replicate 5. TPM was normalized by the contig CPM.	antisense sRNA TPM expression for 2017 replicate 6. TPM was normalized by the contig CPM.	antisense sRNA TPM expression for 2017 replicate 7. TPM was normalized by the contig CPM.	antisense sRNA TPM expression for 2017 replicate 8. TPM was normalized by the contig CPM.	antisense sRNA TPM expression for 2017 replicate 9. TPM was normalized by the contig CPM.	antisense sRNA TPM expression for 2017 replicate 10. TPM was normalized by the contig CPM.	antisense sRNA TPM expression for 2017 replicate 11. TPM was normalized by the contig CPM.	antisense sRNA TPM expression for 2017 replicate 12. TPM was normalized by the contig CPM.	antisense sRNA TPM expression for 2017 replicate 13. TPM was normalized by the contig CPM.	antisense sRNA TPM expression for 2017 replicate 14. TPM was normalized by the contig CPM.	antisense sRNA TPM expression for 2017 replicate 15. TPM was normalized by the contig CPM.	antisense sRNA TPM expression for 2017 replicate 16. TPM was normalized by the contig CPM.	antisense sRNA TPM expression for 2017 replicate 17. TPM was normalized by the contig CPM.	antisense sRNA TPM expression for 2017 replicate 18. TPM was normalized by the contig CPM.	antisense sRNA TPM expression for 2017 replicate 19. TPM was normalized by the contig CPM.	antisense sRNA TPM expression for 2017 replicate 20. TPM was normalized by the contig CPM.	antisense sRNA TPM expression for 2017 replicate 21. TPM was normalized by the contig CPM.	antisense sRNA TPM expression for 2017 replicate 22. TPM was normalized by the contig CPM.	antisense sRNA TPM expression for 2017 replicate 23. TPM was normalized by the contig CPM.	antisense sRNA TPM expression for 2017 replicate 24. TPM was normalized by the contig CPM.	antisense sRNA corresponding gene TPM expression for 2016 replicate 1. TPM was normalized by the contig CPM.	antisense sRNA corresponding gene TPM expression for 2016 replicate 2. TPM was normalized by the contig CPM.
asRNA+genes_TPM_raw
Contig	Gene	sRNA_ID	s1a1	s1a2	s1a3	s1b1	s1b2	s1b3	s9b1	s9b2	s9b3	s13a1	s13a2	s13a3	s13b1	s13b2	s13b3	s17a1	s17a2	s17a3	s17b1	s17b2	s17b3	s2017-9am1	s2017-9am2	s2017-9am3	s2017-9am4	s2017-9am5	s2017-9am6	s2017-9am7	s2017-9am8	s2017-9am9	s2017-9am10	s2017-9am11	s2017-9am12	s2017-9pm1	s2017-9pm2	s2017-9pm3	s2017-9pm4	s2017-9pm5	s2017-9pm6	s2017-9pm7	s2017-9pm8	s2017-9pm9	s2017-9pm10	s2017-9pm11	s2017-9pm12	g1a1	g1a2
Contig identifier from metagenomic assembly	Gene encoded on the opposite strand of the antisense sRNA. This gene was annotated from the metagenomic assembly	Identifier for the sRNA from the metatranscriptome assembly	antisense sRNA TPM expression for 2016 replicate 1. TPM is only the sRNA TPM, not normalized by organism abundance (contig CPM).	antisense sRNA TPM expression for 2016 replicate 2. TPM is only the sRNA TPM, not normalized by organism abundance (contig CPM).	antisense sRNA TPM expression for 2016 replicate 3. TPM is only the sRNA TPM, not normalized by organism abundance (contig CPM).	antisense sRNA TPM expression for 2016 replicate 4. TPM is only the sRNA TPM, not normalized by organism abundance (contig CPM).	antisense sRNA TPM expression for 2016 replicate 5. TPM is only the sRNA TPM, not normalized by organism abundance (contig CPM).	antisense sRNA TPM expression for 2016 replicate 6. TPM is only the sRNA TPM, not normalized by organism abundance (contig CPM).	antisense sRNA TPM expression for 2016 replicate 7. TPM is only the sRNA TPM, not normalized by organism abundance (contig CPM).	antisense sRNA TPM expression for 2016 replicate 8. TPM is only the sRNA TPM, not normalized by organism abundance (contig CPM).	antisense sRNA TPM expression for 2016 replicate 9. TPM is only the sRNA TPM, not normalized by organism abundance (contig CPM).	antisense sRNA TPM expression for 2016 replicate 10. TPM is only the sRNA TPM, not normalized by organism abundance (contig CPM).	antisense sRNA TPM expression for 2016 replicate 11. TPM is only the sRNA TPM, not normalized by organism abundance (contig CPM).	antisense sRNA TPM expression for 2016 replicate 12. TPM is only the sRNA TPM, not normalized by organism abundance (contig CPM).	antisense sRNA TPM expression for 2016 replicate 13.TPM is only the sRNA TPM, not normalized by organism abundance (contig CPM).	antisense sRNA TPM expression for 2016 replicate 14. TPM is only the sRNA TPM, not normalized by organism abundance (contig CPM).	antisense sRNA TPM expression for 2016 replicate 15. TPM is only the sRNA TPM, not normalized by organism abundance (contig CPM).	antisense sRNA TPM expression for 2016 replicate 16.TPM is only the sRNA TPM, not normalized by organism abundance (contig CPM).	antisense sRNA TPM expression for 2016 replicate 17. TPM is only the sRNA TPM, not normalized by organism abundance (contig CPM).	antisense sRNA TPM expression for 2016 replicate 18. TPM is only the sRNA TPM, not normalized by organism abundance (contig CPM).	antisense sRNA TPM expression for 2016 replicate 19. TPM is only the sRNA TPM, not normalized by organism abundance (contig CPM).	antisense sRNA TPM expression for 2016 replicate 20. TPM is only the sRNA TPM, not normalized by organism abundance (contig CPM).	antisense sRNA TPM expression for 2016 replicate 21. TPM is only the sRNA TPM, not normalized by organism abundance (contig CPM).	antisense sRNA TPM expression for 2017 replicate 1.TPM is only the sRNA TPM, not normalized by organism abundance (contig CPM).	antisense sRNA TPM expression for 201 replicate 2. TPM is only the sRNA TPM, not normalized by organism abundance (contig CPM).	antisense sRNA TPM expression for 2017 replicate 3. TPM is only the sRNA TPM, not normalized by organism abundance (contig CPM).	antisense sRNA TPM expression for 2017 replicate 4. TPM is only the sRNA TPM, not normalized by organism abundance (contig CPM).	antisense sRNA TPM expression for 2017 replicate 5. TPM is only the sRNA TPM, not normalized by organism abundance (contig CPM).	antisense sRNA TPM expression for 2017 replicate 6. TPM is only the sRNA TPM, not normalized by organism abundance (contig CPM).	antisense sRNA TPM expression for 2017 replicate 7. TPM is only the sRNA TPM, not normalized by organism abundance (contig CPM).	antisense sRNA TPM expression for 2017 replicate 8. TPM is only the sRNA TPM, not normalized by organism abundance (contig CPM).	antisense sRNA TPM expression for 2017 replicate 9. TPM is only the sRNA TPM, not normalized by organism abundance (contig CPM).	antisense sRNA TPM expression for 2017 replicate 10. TPM is only the sRNA TPM, not normalized by organism abundance (contig CPM).	antisense sRNA TPM expression for 2017 replicate 11.TPM is only the sRNA TPM, not normalized by organism abundance (contig CPM).	antisense sRNA TPM expression for 2017 replicate 12. TPM is only the sRNA TPM, not normalized by organism abundance (contig CPM).	antisense sRNA TPM expression for 2017 replicate 13. TPM is only the sRNA TPM, not normalized by organism abundance (contig CPM).	antisense sRNA TPM expression for 2017 replicate 14.TPM is only the sRNA TPM, not normalized by organism abundance (contig CPM).	antisense sRNA TPM expression for 2017 replicate 15. TPM is only the sRNA TPM, not normalized by organism abundance (contig CPM).	antisense sRNA TPM expression for 2017 replicate 16. TPM is only the sRNA TPM, not normalized by organism abundance (contig CPM).	antisense sRNA TPM expression for 2017 replicate 17. TPM is only the sRNA TPM, not normalized by organism abundance (contig CPM).	antisense sRNA TPM expression for 2017 replicate 18. TPM is only the sRNA TPM, not normalized by organism abundance (contig CPM).	antisense sRNA TPM expression for 2017 replicate 19. TPM is only the sRNA TPM, not normalized by organism abundance (contig CPM).	antisense sRNA TPM expression for 2017 replicate 20. TPM is only the sRNA TPM, not normalized by organism abundance (contig CPM).	antisense sRNA TPM expression for 2017 replicate 21. TPM is only the sRNA TPM, not normalized by organism abundance (contig CPM).	antisense sRNA TPM expression for 2017 replicate 22. TPM is only the sRNA TPM, not normalized by organism abundance (contig CPM).	antisense sRNA TPM expression for 2017 replicate 23. TPM is only the sRNA TPM, not normalized by organism abundance (contig CPM).	antisense sRNA TPM expression for 2017 replicate 24.TPM is only the sRNA TPM, not normalized by organism abundance (contig CPM).	antisense sRNA corresponding gene TPM expression for 2016 replicate 1. TPM is only the sRNA TPM, not normalized by organism abundance (contig CPM).	antisense sRNA corresponding gene TPM expression for 2016 replicate 2. TPM is only the sRNA TPM, not normalized by organism abundance (contig CPM).
Conserved_sRNAs
Intergenic_conserved_sRNA_IDs	Intergenic_conserved_taxonomy				Antisense_conserved_sRNA_IDs	Antisense_conserved_taxonomy
Identifier for the intergenic sRNA from the metatranscriptome assembly. These sRNAs were deemed conserved using blastn against the NCBI nt database.	Taxonomy assignment from contig				Identifier for the antisense sRNA from the metatranscriptome assembly These sRNAs were deemed conserved using blastn against the NCBI nt database.	Taxonomy assignment from contig
rfam_hits	sRNA rfam database search
target_name	accession	query_name	query_accession	mdl	mdl_from	mdl_to	seq_from	seq_to	strand	trunc	pass	gc	bias	score	E-value	inc	description_of_target
The name/function of the target from the rfam database for the conserved sRNA	An indentifier for the target from the rfam database	Genomic coordinate identifier to map back to the sRNA ID	NA	Model used for rfam search (CM model)	Start coordinate for region of conservation of rfam target	Stop coordinate for region of conservation of rfam target	Start coordinate for region of conservation of sRNA from our study	Stop coordinate for region of conservation of sRNA from our study	DNA strand that the sRNA from our study is transcribed from	Indicates if this is predicted to be a truncated CM hit or not. This will be “no” if it is a CM hit that is not predicted to be truncated by the end of the sequence, “5’ ” or “3’ ” if the hit is predicted to have one or more 5’ or 3’ residues missing due to a artificial truncation of the sequence, or “5’&3”’ if the hit is predicted to have one or more 5’ residues missing and one or more 3’ residu…	Indicates what “pass” of the pipeline the hit was detected on. This is probably only useful for testing and debugging. Non-truncated hits are found on the first pass, truncated hits are found on successive passes.	Tthe fraction of residues in the target sequence hit that are either G or C residues	The biased-composition correction: the bit score difference contributed by the null3 model for CM hits, or the null2 model for HMM hits. High bias scores may be a red flag for a false positive. It is difficult to correct for all possible ways in which a nonrandom but nonhomologous biological sequences can appear to be similar, such as short-period tandem repeats, so there are cases where the bias…	The score (in bits) for this target/query comparison. It includes the biased-composition correction (the “null3” model for CM hits, or the “null2” model for HMM hits).	The expectation value (statistical significance) of the target. This is a per query E-value; i.e. calculated as the expected number of false positives achieving this comparison’s score for a single query against the search space Z. For cmsearch Z is defined as the total number of nucleotides in the target dataset multiplied by 2 because both strands are searched. For cmscan Z is the total number …	Indicates whether or not this hit achieves the inclusion threshold: ’!’ if it does, ’?’ if it does not (and rather only achieves the reporting threshold). By default, the inclusion threshold is an E-value of 0.01 and the reporting threshold is an E-value of 10.0, but these can be changed with command line options as described in the manual pages.	The remainder of the line is the target’s description line, as free text.
significant	DESeq2 differential expression analysis on intergenic sRNAs between 2016 and 2017
sRNA_ID	baseMean	log2FoldChange	lfcSE	stat	pvalue	padj (FDR)	contig	taxonomy
Identifier for the intergenic sRNA from the metatranscriptome assembly	intermediate mean of normalized counts for all samples	log2 fold change 2016 vs 2017 intergenic sRNA counts	standard error	Wald statistic	Wald test p-value	Benjamini-Hochberg adjusted p-values	Contig identifier from metagenomic assembly	Taxonomy assignment from contig
STRG.49508.3_IntaRNA	predicted target interactions for sRNA STRG.49508.3
Gene_function	id1	id2	seq1	seq2	subseq1	subseq2	subseqDP	subseqDB	start1	end1	start2	end2	hybridDP	hybridDB	hybridDPfull	hybridDBfull	E	ED1	ED2	Pu1	Pu2	E_init	E_loops	E_dangleL	E_dangleR	E_endL	E_endR	E_hybrid	E_norm	E_hybridNorm	seedStart1	seedEnd1	seedStart2	seedEnd2	seedE	seedED1	seedED2	seedPu1	seedPu2	Product_ID	Gene_function	KEGG
Unique identifier for the protein product on the predicted target. These were predicted in the metagenome using IMG pipeline.	id of first sequence (target)	id of second sequence (query)	full first sequence	full second sequence	interacting subsequence of first sequence	interacting subsequence of second sequence	hybrid subsequences compatible with hybridDP	hybrid subsequences compatible with hybridDB	start index of hybrid in seq1	end index of hybrid in seq1	start index of hybrid in seq2	end index of hybrid in seq2	hybrid in VRNA dot-bracket notation (interaction sites only)	hybrid in dot-bar notation (interactin sites only)	hybrid in VRNA dot-bracket notation (full sequence length)	hybrid in dot-bar notation (full sequence length)	overall interaction energy	ED value of seq1	ED value of seq2	probability to be accessible for seq1	probability to be accessible for seq2	initiation energy	sum of loop energies (excluding E_init)	dangling end contribution of base pair (start1,end2)	dangling end contribution of base pair (end1,start2)	penalty of closing base pair (start1,end2)	penalty of closing base pair (end1,start2)	energy of hybridization only = E - ED1 - ED2	length normalized energy = E / ln(length(seq1)*length(seq2))	length normalized energy of hybridization only = E_hybrid / ln(length(seq1)*length(seq2))	start index of the seed in seq1	end index of the seed in seq1	start index of the seed in seq2	end index of the seed in seq2	overall energy of the seed only (including seedED etc)	ED value of seq1 of the seed only (excluding rest)	ED value of seq2 of the seed only (excluding rest)	probability of seed region to be accessible for seq1	probability of seed region to be accessible for seq2	Unique identifier for the protein product on the predicted target. These were predicted in the metagenome using IMG pipeline.	Predicted gene function of the putative sRNA target.	Predicted KEGG pathway of the putative sRNA target.
STRG.5356.1_IntaRNA	predicted target interactions for sRNA STRG.5356.1
Gene_function	id1	id2	seq1	seq2	subseq1	subseq2	subseqDP	subseqDB	start1	end1	start2	end2	hybridDP	hybridDB	hybridDPfull	hybridDBfull	E	ED1	ED2	Pu1	Pu2	E_init	E_loops	E_dangleL	E_dangleR	E_endL	E_endR	E_hybrid	E_norm	E_hybridNorm	seedStart1	seedEnd1	seedStart2	seedEnd2	seedE	seedED1	seedED2	seedPu1	seedPu2	Product_ID	Gene_function	KEGG
Unique identifier for the protein product on the predicted target. These were predicted in the metagenome using IMG pipeline.	id of first sequence (target)	id of second sequence (query)	full first sequence	full second sequence	interacting subsequence of first sequence	interacting subsequence of second sequence	hybrid subsequences compatible with hybridDP	hybrid subsequences compatible with hybridDB	start index of hybrid in seq1	end index of hybrid in seq1	start index of hybrid in seq2	end index of hybrid in seq2	hybrid in VRNA dot-bracket notation (interaction sites only)	hybrid in dot-bar notation (interactin sites only)	hybrid in VRNA dot-bracket notation (full sequence length)	hybrid in dot-bar notation (full sequence length)	overall interaction energy	ED value of seq1	ED value of seq2	probability to be accessible for seq1	probability to be accessible for seq2	initiation energy	sum of loop energies (excluding E_init)	dangling end contribution of base pair (start1,end2)	dangling end contribution of base pair (end1,start2)	penalty of closing base pair (start1,end2)	penalty of closing base pair (end1,start2)	energy of hybridization only = E - ED1 - ED2	length normalized energy = E / ln(length(seq1)*length(seq2))	length normalized energy of hybridization only = E_hybrid / ln(length(seq1)*length(seq2))	start index of the seed in seq1	end index of the seed in seq1	start index of the seed in seq2	end index of the seed in seq2	overall energy of the seed only (including seedED etc)	ED value of seq1 of the seed only (excluding rest)	ED value of seq2 of the seed only (excluding rest)	probability of seed region to be accessible for seq1	probability of seed region to be accessible for seq2	Unique identifier for the protein product on the predicted target. These were predicted in the metagenome using IMG pipeline.	Predicted gene function of the putative sRNA target.	Predicted KEGG pathway of the putative sRNA target.
STRG.4577.1_IntaRNA	predicted target interactions for sRNA STRG.4577.1
Gene_function	id1	id2	seq1	seq2	subseq1	subseq2	subseqDP	subseqDB	start1	end1	start2	end2	hybridDP	hybridDB	hybridDPfull	hybridDBfull	E	ED1	ED2	Pu1	Pu2	E_init	E_loops	E_dangleL	E_dangleR	E_endL	E_endR	E_hybrid	E_norm	E_hybridNorm	seedStart1	seedEnd1	seedStart2	seedEnd2	seedE	seedED1	seedED2	seedPu1	seedPu2	Product_ID	Gene_function	KEGG
Unique identifier for the protein product on the predicted target. These were predicted in the metagenome using IMG pipeline.	id of first sequence (target)	id of second sequence (query)	full first sequence	full second sequence	interacting subsequence of first sequence	interacting subsequence of second sequence	hybrid subsequences compatible with hybridDP	hybrid subsequences compatible with hybridDB	start index of hybrid in seq1	end index of hybrid in seq1	start index of hybrid in seq2	end index of hybrid in seq2	hybrid in VRNA dot-bracket notation (interaction sites only)	hybrid in dot-bar notation (interactin sites only)	hybrid in VRNA dot-bracket notation (full sequence length)	hybrid in dot-bar notation (full sequence length)	overall interaction energy	ED value of seq1	ED value of seq2	probability to be accessible for seq1	probability to be accessible for seq2	initiation energy	sum of loop energies (excluding E_init)	dangling end contribution of base pair (start1,end2)	dangling end contribution of base pair (end1,start2)	penalty of closing base pair (start1,end2)	penalty of closing base pair (end1,start2)	energy of hybridization only = E - ED1 - ED2	length normalized energy = E / ln(length(seq1)*length(seq2))	length normalized energy of hybridization only = E_hybrid / ln(length(seq1)*length(seq2))	start index of the seed in seq1	end index of the seed in seq1	start index of the seed in seq2	end index of the seed in seq2	overall energy of the seed only (including seedED etc)	ED value of seq1 of the seed only (excluding rest)	ED value of seq2 of the seed only (excluding rest)	probability of seed region to be accessible for seq1	probability of seed region to be accessible for seq2	Unique identifier for the protein product on the predicted target. These were predicted in the metagenome using IMG pipeline.	Predicted gene function of the putative sRNA target.	Predicted KEGG pathway of the putative sRNA target.
STRG.5354.4_IntaRNA	predicted target interactions for sRNA STRG.5354.4
Gene_function	id1	id2	seq1	seq2	subseq1	subseq2	subseqDP	subseqDB	start1	end1	start2	end2	hybridDP	hybridDB	hybridDPfull	hybridDBfull	E	ED1	ED2	Pu1	Pu2	E_init	E_loops	E_dangleL	E_dangleR	E_endL	E_endR	E_hybrid	E_norm	E_hybridNorm	seedStart1	seedEnd1	seedStart2	seedEnd2	seedE	seedED1	seedED2	seedPu1	seedPu2	Product_ID	Gene_function	KEGG
Unique identifier for the protein product on the predicted target. These were predicted in the metagenome using IMG pipeline.	id of first sequence (target)	id of second sequence (query)	full first sequence	full second sequence	interacting subsequence of first sequence	interacting subsequence of second sequence	hybrid subsequences compatible with hybridDP	hybrid subsequences compatible with hybridDB	start index of hybrid in seq1	end index of hybrid in seq1	start index of hybrid in seq2	end index of hybrid in seq2	hybrid in VRNA dot-bracket notation (interaction sites only)	hybrid in dot-bar notation (interactin sites only)	hybrid in VRNA dot-bracket notation (full sequence length)	hybrid in dot-bar notation (full sequence length)	overall interaction energy	ED value of seq1	ED value of seq2	probability to be accessible for seq1	probability to be accessible for seq2	initiation energy	sum of loop energies (excluding E_init)	dangling end contribution of base pair (start1,end2)	dangling end contribution of base pair (end1,start2)	penalty of closing base pair (start1,end2)	penalty of closing base pair (end1,start2)	energy of hybridization only = E - ED1 - ED2	length normalized energy = E / ln(length(seq1)*length(seq2))	length normalized energy of hybridization only = E_hybrid / ln(length(seq1)*length(seq2))	start index of the seed in seq1	end index of the seed in seq1	start index of the seed in seq2	end index of the seed in seq2	overall energy of the seed only (including seedED etc)	ED value of seq1 of the seed only (excluding rest)	ED value of seq2 of the seed only (excluding rest)	probability of seed region to be accessible for seq1	probability of seed region to be accessible for seq2	Unique identifier for the protein product on the predicted target. These were predicted in the metagenome using IMG pipeline.	Predicted gene function of the putative sRNA target.	Predicted KEGG pathway of the putative sRNA target.
STRG.86294.1_IntaRNA	predicted target interactions for sRNA STRG.86294.1
Gene_function	id1	id2	seq1	seq2	subseq1	subseq2	subseqDP	subseqDB	start1	end1	start2	end2	hybridDP	hybridDB	hybridDPfull	hybridDBfull	E	ED1	ED2	Pu1	Pu2	E_init	E_loops	E_dangleL	E_dangleR	E_endL	E_endR	E_hybrid	E_norm	E_hybridNorm	seedStart1	seedEnd1	seedStart2	seedEnd2	seedE	seedED1	seedED2	seedPu1	seedPu2	Product_ID	Gene_function	KEGG
Unique identifier for the protein product on the predicted target. These were predicted in the metagenome using IMG pipeline.	id of first sequence (target)	id of second sequence (query)	full first sequence	full second sequence	interacting subsequence of first sequence	interacting subsequence of second sequence	hybrid subsequences compatible with hybridDP	hybrid subsequences compatible with hybridDB	start index of hybrid in seq1	end index of hybrid in seq1	start index of hybrid in seq2	end index of hybrid in seq2	hybrid in VRNA dot-bracket notation (interaction sites only)	hybrid in dot-bar notation (interactin sites only)	hybrid in VRNA dot-bracket notation (full sequence length)	hybrid in dot-bar notation (full sequence length)	overall interaction energy	ED value of seq1	ED value of seq2	probability to be accessible for seq1	probability to be accessible for seq2	initiation energy	sum of loop energies (excluding E_init)	dangling end contribution of base pair (start1,end2)	dangling end contribution of base pair (end1,start2)	penalty of closing base pair (start1,end2)	penalty of closing base pair (end1,start2)	energy of hybridization only = E - ED1 - ED2	length normalized energy = E / ln(length(seq1)*length(seq2))	length normalized energy of hybridization only = E_hybrid / ln(length(seq1)*length(seq2))	start index of the seed in seq1	end index of the seed in seq1	start index of the seed in seq2	end index of the seed in seq2	overall energy of the seed only (including seedED etc)	ED value of seq1 of the seed only (excluding rest)	ED value of seq2 of the seed only (excluding rest)	probability of seed region to be accessible for seq1	probability of seed region to be accessible for seq2	Unique identifier for the protein product on the predicted target. These were predicted in the metagenome using IMG pipeline.	Predicted gene function of the putative sRNA target.	Predicted KEGG pathway of the putative sRNA target.
[truncated: 43 more columns]

## Sheet: small_intergenic_sRNAs_features
Contig	Taxonomy	Assembler	Feature	Start	Stop	Strand	Length	Info	sRNA_ID
NODE_13850_length_6692_cov_6.379539	Archaea;Euryarchaeota	StringTie	intergenic_transcript	4637	4746	-	109	gene_id "STRG.91076"; transcript_id "STRG.91076.1"; cov "7.418182"; FPKM "0.696705"; TPM "0.613671";	STRG.91076.1
NODE_156_length_44105_cov_21.985380	Archaea;Euryarchaeota	StringTie	intergenic_transcript	36614	36879	-	265	gene_id "STRG.4577"; transcript_id "STRG.4577.1"; cov "26.496241"; FPKM "2.488490"; TPM "2.191907";	STRG.4577.1
NODE_279_length_36402_cov_8.572289	Archaea;Euryarchaeota	StringTie	intergenic_transcript	35157	35418	-	261	gene_id "STRG.7231"; transcript_id "STRG.7231.1"; cov "47.660305"; FPKM "4.476190"; TPM "3.942709";	STRG.7231.1
NODE_1_length_282097_cov_10.011800	Archaea;Euryarchaeota;Halobacteria	StringTie	intergenic_transcript	281394	281555	+	161	gene_id "STRG.116"; transcript_id "STRG.116.1"; cov "6.000000"; FPKM "0.563512"; TPM "0.496351";	STRG.116.1
NODE_1009_length_23319_cov_10.051582	Archaea;Euryarchaeota;Halobacteria	StringTie	intergenic_transcript	18501	18573	+	72	gene_id "STRG.18418"; transcript_id "STRG.18418.1"; cov "5.249315"; FPKM "0.493008"; TPM "0.434251";	STRG.18418.1
NODE_1018_length_23197_cov_10.667142	Archaea;Euryarchaeota;Halobacteria	StringTie	intergenic_transcript	10868	11046	+	178	gene_id "STRG.18529"; transcript_id "STRG.18529.1"; cov "659.067627"; FPKM "61.898716"; TPM "54.521523";	STRG.18529.1
NODE_10645_length_7807_cov_8.258772	Archaea;Euryarchaeota;Halobacteria	StringTie	intergenic_transcript	4595	4647	+	52	gene_id "STRG.79269"; transcript_id "STRG.79269.1"; cov "14.245283"; FPKM "1.337897"; TPM "1.178444";	STRG.79269.1
NODE_1078_length_22700_cov_7.737690	Archaea;Euryarchaeota;Halobacteria	StringTie	intergenic_transcript	11569	11771	+	202	gene_id "STRG.19356"; transcript_id "STRG.19356.1"; cov "6.078818"; FPKM "0.570914"; TPM "0.502872";	STRG.19356.1
NODE_11198_length_7588_cov_10.936944	Archaea;Euryarchaeota;Halobacteria	StringTie	intergenic_transcript	7007	7199	+	192	gene_id "STRG.81402"; transcript_id "STRG.81402.1"; cov "8.481865"; FPKM "0.796605"; TPM "0.701664";	STRG.81402.1
NODE_12555_length_7086_cov_8.670744	Archaea;Euryarchaeota;Halobacteria	StringTie	intergenic_transcript	1336	1423	+	87	gene_id "STRG.86524"; transcript_id "STRG.86524.1"; cov "5.090909"; FPKM "0.478131"; TPM "0.421147";	STRG.86524.1
NODE_12909_length_6973_cov_13.132119	Archaea;Euryarchaeota;Halobacteria	StringTie	intergenic_transcript	6059	6541	+	482	gene_id "STRG.87834"; transcript_id "STRG.87834.1"; cov "9.834369"; FPKM "0.923630"; TPM "0.813550";	STRG.87834.1
NODE_13370_length_6835_cov_4.378024	Archaea;Euryarchaeota;Halobacteria	StringTie	intergenic_transcript	4157	4324	+	167	gene_id "STRG.89403"; transcript_id "STRG.89403.1"; cov "61.069782"; FPKM "5.735589"; TPM "5.052012";	STRG.89403.1
NODE_13801_length_6706_cov_4.665163	Archaea;Euryarchaeota;Halobacteria	StringTie	intergenic_transcript	1874	2031	+	157	gene_id "STRG.90914"; transcript_id "STRG.90914.1"; cov "34.129745"; FPKM "3.205418"; TPM "2.823391";	STRG.90914.1
NODE_14049_length_6638_cov_8.502810	Archaea;Euryarchaeota;Halobacteria	StringTie	intergenic_transcript	4716	4897	-	181	gene_id "STRG.91731"; transcript_id "STRG.91731.1"; cov "7.494505"; FPKM "0.703874"; TPM "0.619985";	STRG.91731.1
NODE_15300_length_6325_cov_4.173844	Archaea;Euryarchaeota;Halobacteria	StringTie	intergenic_transcript	6220	6277	-	57	gene_id "STRG.96007"; transcript_id "STRG.96007.1"; cov "8.689655"; FPKM "0.816120"; TPM "0.718854";	STRG.96007.1
NODE_16467_length_6045_cov_10.390317	Archaea;Euryarchaeota;Halobacteria	StringTie	intergenic_transcript	5233	5577	-	344	gene_id "STRG.99645"; transcript_id "STRG.99645.1"; cov "5.246377"; FPKM "0.492732"; TPM "0.434008";	STRG.99645.1
NODE_19259_length_5492_cov_113.405187	Archaea;Euryarchaeota;Halobacteria	StringTie	intergenic_transcript	2027	2110	+	83	gene_id "STRG.107747"; transcript_id "STRG.107747.1"; cov "7.047619"; FPKM "0.661903"; TPM "0.583016";	STRG.107747.1
NODE_19307_length_5486_cov_11.500276	Archaea;Euryarchaeota;Halobacteria	StringTie	intergenic_transcript	4457	4520	-	63	gene_id "STRG.107853"; transcript_id "STRG.107853.1"; cov "9.437500"; FPKM "0.886357"; TPM "0.780719";	STRG.107853.1
NODE_199_length_40096_cov_6.518918	Archaea;Euryarchaeota;Halobacteria	StringTie	intergenic_transcript	394	547	-	153	gene_id "STRG.5481"; transcript_id "STRG.5481.1"; cov "6.662338"; FPKM "0.625717"; TPM "0.551143";	STRG.5481.1
NODE_21249_length_5171_cov_15.036552	Archaea;Euryarchaeota;Halobacteria	StringTie	intergenic_transcript	1109	1270	-	161	gene_id "STRG.112966"; transcript_id "STRG.112966.1"; cov "6.370370"; FPKM "0.598296"; TPM "0.526990";	STRG.112966.1
NODE_2229_length_16843_cov_9.048606	Archaea;Euryarchaeota;Halobacteria	StringTie	intergenic_transcript	3054	3163	-	109	gene_id "STRG.31299"; transcript_id "STRG.31299.1"; cov "5.018182"; FPKM "0.471301"; TPM "0.415130";	STRG.31299.1
NODE_2282_length_16686_cov_131.653599	Archaea;Euryarchaeota;Halobacteria	StringTie	intergenic_transcript	3784	3968	+	184	gene_id "STRG.31825"; transcript_id "STRG.31825.1"; cov "222.291885"; FPKM "20.877346"; TPM "18.389147";	STRG.31825.1
NODE_2294_length_16635_cov_45.529735	Archaea;Euryarchaeota;Halobacteria	StringTie	intergenic_transcript	2299	2465	-	166	gene_id "STRG.31945"; transcript_id "STRG.31945.1"; cov "10.233533"; FPKM "0.961119"; TPM "0.846571";	STRG.31945.1
NODE_2333_length_16532_cov_7.146507	Archaea;Euryarchaeota;Halobacteria	StringTie	intergenic_transcript	2235	2501	+	266	gene_id "STRG.32295"; transcript_id "STRG.32295.1"; cov "5.232210"; FPKM "0.491402"; TPM "0.432836";	STRG.32295.1
NODE_23400_length_4876_cov_23.674341	Archaea;Euryarchaeota;Halobacteria	StringTie	intergenic_transcript	83	235	-	152	gene_id "STRG.118188"; transcript_id "STRG.118188.1"; cov "7.666667"; FPKM "0.720043"; TPM "0.634227";	STRG.118188.1
NODE_2415_length_16280_cov_9.535532	Archaea;Euryarchaeota;Halobacteria	StringTie	intergenic_transcript	14030	14262	-	232	gene_id "STRG.33029"; transcript_id "STRG.33029.1"; cov "5.519313"; FPKM "0.518366"; TPM "0.456586";	STRG.33029.1
NODE_2419_length_16276_cov_10.479009	Archaea;Euryarchaeota;Halobacteria	StringTie	intergenic_transcript	9369	9430	+	61	gene_id "STRG.33066"; transcript_id "STRG.33066.1"; cov "6.951613"; FPKM "0.652886"; TPM "0.575074";	STRG.33066.1
NODE_25080_length_4660_cov_11.739414	Archaea;Euryarchaeota;Halobacteria	StringTie	intergenic_transcript	3960	4042	-	82	gene_id "STRG.122226"; transcript_id "STRG.122226.1"; cov "27.939758"; FPKM "2.624063"; TPM "2.311323";	STRG.122226.1
NODE_25980_length_4556_cov_9.982448	Archaea;Euryarchaeota;Halobacteria	StringTie	intergenic_transcript	2511	2689	+	178	gene_id "STRG.124286"; transcript_id "STRG.124286.1"; cov "5.748603"; FPKM "0.539901"; TPM "0.475554";	STRG.124286.1
NODE_28767_length_4263_cov_11.844344	Archaea;Euryarchaeota;Halobacteria	StringTie	intergenic_transcript	247	451	+	204	gene_id "STRG.130338"; transcript_id "STRG.130338.1"; cov "12.112195"; FPKM "1.137560"; TPM "1.001984";	STRG.130338.1
NODE_2937_length_14927_cov_13.058835	Archaea;Euryarchaeota;Halobacteria	StringTie	intergenic_transcript	6499	6621	+	122	gene_id "STRG.37387"; transcript_id "STRG.37387.1"; cov "7.073171"; FPKM "0.664302"; TPM "0.585130";	STRG.37387.1
NODE_2937_length_14927_cov_13.058835	Archaea;Euryarchaeota;Halobacteria	StringTie	intergenic_transcript	6633	6826	-	193	gene_id "STRG.37388"; transcript_id "STRG.37388.1"; cov "5.567010"; FPKM "0.522846"; TPM "0.460532";	STRG.37388.1
NODE_2988_length_14798_cov_12.829207	Archaea;Euryarchaeota;Halobacteria	StringTie	intergenic_transcript	14445	14565	-	120	gene_id "STRG.37809"; transcript_id "STRG.37809.1"; cov "5.082644"; FPKM "0.477355"; TPM "0.420463";	STRG.37809.1
NODE_30020_length_4140_cov_29.011750	Archaea;Euryarchaeota;Halobacteria	StringTie	intergenic_transcript	1774	2009	+	235	gene_id "STRG.132986"; transcript_id "STRG.132986.1"; cov "5.016949"; FPKM "0.471185"; TPM "0.415028";	STRG.132986.1
NODE_3276_length_14220_cov_8.815602	Archaea;Euryarchaeota;Halobacteria	StringTie	intergenic_transcript	11867	12193	-	326	gene_id "STRG.40072"; transcript_id "STRG.40072.1"; cov "10.831804"; FPKM "1.017308"; TPM "0.896063";	STRG.40072.1
NODE_3297_length_14178_cov_5.473129	Archaea;Euryarchaeota;Halobacteria	StringTie	intergenic_transcript	3989	4301	+	312	gene_id "STRG.40220"; transcript_id "STRG.40220.1"; cov "482.418518"; FPKM "45.308079"; TPM "39.908184";	STRG.40220.1
NODE_3311_length_14146_cov_4.338514	Archaea;Euryarchaeota;Halobacteria	StringTie	intergenic_transcript	8552	8650	-	98	gene_id "STRG.40309"; transcript_id "STRG.40309.1"; cov "56.282829"; FPKM "5.286005"; TPM "4.656010";	STRG.40309.1
NODE_34845_length_3746_cov_5.892712	Archaea;Euryarchaeota;Halobacteria	StringTie	intergenic_transcript	268	323	+	55	gene_id "STRG.142453"; transcript_id "STRG.142453.1"; cov "10.357142"; FPKM "0.972728"; TPM "0.856797";	STRG.142453.1
NODE_34914_length_3741_cov_4.976126	Archaea;Euryarchaeota;Halobacteria	StringTie	intergenic_transcript	2760	3101	+	341	gene_id "STRG.142589"; transcript_id "STRG.142589.1"; cov "7.093567"; FPKM "0.666218"; TPM "0.586817";	STRG.142589.1
NODE_35567_length_3695_cov_5.793132	Archaea;Euryarchaeota;Halobacteria	StringTie	intergenic_transcript	1676	1924	+	248	gene_id "STRG.143779"; transcript_id "STRG.143779.1"; cov "6.775100"; FPKM "0.636308"; TPM "0.560472";	STRG.143779.1
NODE_36998_length_3592_cov_5.100368	Archaea;Euryarchaeota;Halobacteria	StringTie	intergenic_transcript	1529	1799	+	270	gene_id "STRG.146350"; transcript_id "STRG.146350.1"; cov "7.900369"; FPKM "0.741992"; TPM "0.653560";	STRG.146350.1
NODE_3904_length_13091_cov_5.323105	Archaea;Euryarchaeota;Halobacteria	StringTie	intergenic_transcript	8194	8515	+	321	gene_id "STRG.44676"; transcript_id "STRG.44676.1"; cov "8.236025"; FPKM "0.773516"; TPM "0.681327";	STRG.44676.1
NODE_4103_length_12778_cov_9.236658	Archaea;Euryarchaeota;Halobacteria	StringTie	intergenic_transcript	69	240	-	171	gene_id "STRG.46057"; transcript_id "STRG.46057.1"; cov "39.960899"; FPKM "3.753072"; TPM "3.305774";	STRG.46057.1
NODE_45970_length_3083_cov_7.978203	Archaea;Euryarchaeota;Halobacteria	StringTie	intergenic_transcript	809	890	+	81	gene_id "STRG.161120"; transcript_id "STRG.161120.1"; cov "9.512196"; FPKM "0.893372"; TPM "0.786899";	STRG.161120.1
NODE_4631_length_12050_cov_14.370821	Archaea;Euryarchaeota;Halobacteria	StringTie	intergenic_transcript	922	1021	+	99	gene_id "STRG.49508"; transcript_id "STRG.49508.3"; cov "87.551170"; FPKM "8.222685"; TPM "7.242690";	STRG.49508.3
NODE_4726_length_11935_cov_7.425084	Archaea;Euryarchaeota;Halobacteria	StringTie	intergenic_transcript	3185	3437	-	252	gene_id "STRG.50117"; transcript_id "STRG.50117.1"; cov "6.656126"; FPKM "0.625134"; TPM "0.550630";	STRG.50117.1
NODE_6738_length_9966_cov_4.481586	Archaea;Euryarchaeota;Halobacteria	StringTie	intergenic_transcript	256	308	+	52	gene_id "STRG.61850"; transcript_id "STRG.61850.1"; cov "8.920754"; FPKM "0.837825"; TPM "0.737971";	STRG.61850.1
NODE_7684_length_9332_cov_30.306780	Archaea;Euryarchaeota;Halobacteria	StringTie	intergenic_transcript	5818	6195	+	377	gene_id "STRG.66563"; transcript_id "STRG.66563.1"; cov "7.817461"; FPKM "0.734205"; TPM "0.646701";	STRG.66563.1
NODE_8247_length_8978_cov_54.048975	Archaea;Euryarchaeota;Halobacteria	StringTie	intergenic_transcript	3038	3281	-	243	gene_id "STRG.69121"; transcript_id "STRG.69121.1"; cov "5.463115"; FPKM "0.513088"; TPM "0.451937";	STRG.69121.1
NODE_8404_length_8897_cov_5.163085	Archaea;Euryarchaeota;Halobacteria	StringTie	intergenic_transcript	3733	3938	-	205	gene_id "STRG.69797"; transcript_id "STRG.69797.1"; cov "47.927185"; FPKM "4.501255"; TPM "3.964787";	STRG.69797.1
NODE_9157_length_8473_cov_10.448800	Archaea;Euryarchaeota;Halobacteria	StringTie	intergenic_transcript	1539	1760	-	221	gene_id "STRG.72982"; transcript_id "STRG.72982.1"; cov "7.612613"; FPKM "0.714966"; TPM "0.629755";	STRG.72982.1
NODE_959_length_23704_cov_10.183644	Archaea;Euryarchaeota;Halobacteria	StringTie	intergenic_transcript	22119	22543	-	424	gene_id "STRG.17804"; transcript_id "STRG.17804.1"; cov "8.512941"; FPKM "0.799524"; TPM "0.704235";	STRG.17804.1
NODE_10692_length_7790_cov_5.014092	Archaea;Euryarchaeota;Halobacteria;Halobacteriales	StringTie	intergenic_transcript	697	760	-	63	gene_id "STRG.79470"; transcript_id "STRG.79470.1"; cov "17.375000"; FPKM "1.631836"; TPM "1.437351";	STRG.79470.1
NODE_1076_length_22753_cov_12.024319	Archaea;Euryarchaeota;Halobacteria;Halobacteriales	StringTie	intergenic_transcript	10059	10220	-	161	gene_id "STRG.19339"; transcript_id "STRG.19339.1"; cov "26.302469"; FPKM "2.470291"; TPM "2.175878";	STRG.19339.1
NODE_11385_length_7511_cov_11.545333	Archaea;Euryarchaeota;Halobacteria;Halobacteriales	StringTie	intergenic_transcript	5990	6148	+	158	gene_id "STRG.82133"; transcript_id "STRG.82133.1"; cov "5.251572"; FPKM "0.493220"; TPM "0.434437";	STRG.82133.1
NODE_13352_length_6838_cov_16.135043	Archaea;Euryarchaeota;Halobacteria;Halobacteriales	StringTie	intergenic_transcript	3784	3951	-	167	gene_id "STRG.89343"; transcript_id "STRG.89343.1"; cov "5.279762"; FPKM "0.495868"; TPM "0.436770";	STRG.89343.1
NODE_14224_length_6593_cov_7.587947	Archaea;Euryarchaeota;Halobacteria;Halobacteriales	StringTie	intergenic_transcript	3664	3817	-	153	gene_id "STRG.92373"; transcript_id "STRG.92373.1"; cov "59.987015"; FPKM "5.633897"; TPM "4.962440";	STRG.92373.1
NODE_1502_length_19858_cov_9.631924	Archaea;Euryarchaeota;Halobacteria;Halobacteriales	StringTie	intergenic_transcript	14815	15011	+	196	gene_id "STRG.24217"; transcript_id "STRG.24217.1"; cov "27.730965"; FPKM "2.604454"; TPM "2.294050";	STRG.24217.1
NODE_16431_length_6053_cov_8.823108	Archaea;Euryarchaeota;Halobacteria;Halobacteriales	StringTie	intergenic_transcript	2271	2418	+	147	gene_id "STRG.99523"; transcript_id "STRG.99523.1"; cov "55.579353"; FPKM "5.219936"; TPM "4.597815";	STRG.99523.1
NODE_1962_length_17775_cov_16.143792	Archaea;Euryarchaeota;Halobacteria;Halobacteriales	StringTie	intergenic_transcript	15864	15975	-	111	gene_id "STRG.28896"; transcript_id "STRG.28896.1"; cov "8.392858"; FPKM "0.788246"; TPM "0.694301";	STRG.28896.1
NODE_20969_length_5212_cov_8.123909	Archaea;Euryarchaeota;Halobacteria;Halobacteriales	StringTie	intergenic_transcript	2814	2999	+	185	gene_id "STRG.112260"; transcript_id "STRG.112260.1"; cov "6.935484"; FPKM "0.651371"; TPM "0.573739";	STRG.112260.1
NODE_23694_length_4837_cov_6.149728	Archaea;Euryarchaeota;Halobacteria;Halobacteriales	StringTie	intergenic_transcript	598	665	-	67	gene_id "STRG.118895"; transcript_id "STRG.118895.1"; cov "5.294117"; FPKM "0.497216"; TPM "0.437957";	STRG.118895.1
NODE_23728_length_4834_cov_17.316593	Archaea;Euryarchaeota;Halobacteria;Halobacteriales	StringTie	intergenic_transcript	54	143	-	89	gene_id "STRG.118991"; transcript_id "STRG.118991.1"; cov "26.422222"; FPKM "2.481539"; TPM "2.185784";	STRG.118991.1
NODE_2404_length_16301_cov_7.162009	Archaea;Euryarchaeota;Halobacteria;Halobacteriales	StringTie	intergenic_transcript	13407	13544	+	137	gene_id "STRG.32911"; transcript_id "STRG.32911.1"; cov "7.391304"; FPKM "0.694181"; TPM "0.611447";	STRG.32911.1
NODE_24749_length_4700_cov_7.435953	Archaea;Euryarchaeota;Halobacteria;Halobacteriales	StringTie	intergenic_transcript	4416	4514	-	98	gene_id "STRG.121467"; transcript_id "STRG.121467.1"; cov "33.111111"; FPKM "3.109750"; TPM "2.739124";	STRG.121467.1
NODE_2683_length_15485_cov_7.686390	Archaea;Euryarchaeota;Halobacteria;Halobacteriales	StringTie	intergenic_transcript	6105	6170	-	65	gene_id "STRG.35366"; transcript_id "STRG.35366.1"; cov "14.212121"; FPKM "1.334783"; TPM "1.175701";	STRG.35366.1
NODE_2951_length_14895_cov_9.313073	Archaea;Euryarchaeota;Halobacteria;Halobacteriales	StringTie	intergenic_transcript	4870	4945	-	75	gene_id "STRG.37500"; transcript_id "STRG.37500.1"; cov "5.894737"; FPKM "0.553626"; TPM "0.487643";	STRG.37500.1
NODE_30086_length_4135_cov_3.819853	Archaea;Euryarchaeota;Halobacteria;Halobacteriales	StringTie	intergenic_transcript	342	398	-	56	gene_id "STRG.133143"; transcript_id "STRG.133143.1"; cov "5.894737"; FPKM "0.553626"; TPM "0.487643";	STRG.133143.1
NODE_36425_length_3631_cov_12.928971	Archaea;Euryarchaeota;Halobacteria;Halobacteriales	StringTie	intergenic_transcript	218	447	-	229	gene_id "STRG.145354"; transcript_id "STRG.145354.1"; cov "15644.523438"; FPKM "1469.311890"; TPM "1294.196777";	STRG.145354.1
NODE_3657_length_13483_cov_8.941540	Archaea;Euryarchaeota;Halobacteria;Halobacteriales	StringTie	intergenic_transcript	2383	2559	+	176	gene_id "STRG.42881"; transcript_id "STRG.42881.1"; cov "5.446328"; FPKM "0.511512"; TPM "0.450549";	STRG.42881.1
NODE_3689_length_13419_cov_8.185349	Archaea;Euryarchaeota;Halobacteria;Halobacteriales	StringTie	intergenic_transcript	12720	12786	-	66	gene_id "STRG.43106"; transcript_id "STRG.43106.1"; cov "21.010946"; FPKM "1.973319"; TPM "1.738135";	STRG.43106.1
NODE_3775_length_13295_cov_5.968807	Archaea;Euryarchaeota;Halobacteria;Halobacteriales	StringTie	intergenic_transcript	6353	6454	+	101	gene_id "STRG.43735"; transcript_id "STRG.43735.1"; cov "7.078432"; FPKM "0.664797"; TPM "0.585565";	STRG.43735.1
NODE_38641_length_3483_cov_39.378355	Archaea;Euryarchaeota;Halobacteria;Halobacteriales	StringTie	intergenic_transcript	2215	2272	+	57	gene_id "STRG.149212"; transcript_id "STRG.149212.1"; cov "15.551724"; FPKM "1.460596"; TPM "1.286520";	STRG.149212.1
NODE_38668_length_3482_cov_19.046396	Archaea;Euryarchaeota;Halobacteria;Halobacteriales	StringTie	intergenic_transcript	3306	3438	-	132	gene_id "STRG.149266"; transcript_id "STRG.149266.1"; cov "5.263158"; FPKM "0.494308"; TPM "0.435396";	STRG.149266.1
NODE_5704_length_10885_cov_12.524007	Archaea;Euryarchaeota;Halobacteria;Halobacteriales	StringTie	intergenic_transcript	1060	1222	+	162	gene_id "STRG.56136"; transcript_id "STRG.56136.1"; cov "64.244270"; FPKM "6.033732"; TPM "5.314622";	STRG.56136.1
NODE_6337_length_10287_cov_40.948886	Archaea;Euryarchaeota;Halobacteria;Halobacteriales	StringTie	intergenic_transcript	8666	8911	+	245	gene_id "STRG.59743"; transcript_id "STRG.59743.1"; cov "8.504066"; FPKM "0.798690"; TPM "0.703501";	STRG.59743.1
NODE_6337_length_10287_cov_40.948886	Archaea;Euryarchaeota;Halobacteria;Halobacteriales	StringTie	intergenic_transcript	9138	9380	+	242	gene_id "STRG.59744"; transcript_id "STRG.59744.1"; cov "7.127572"; FPKM "0.669412"; TPM "0.589630";	STRG.59744.1
NODE_6956_length_9822_cov_6.339306	Archaea;Euryarchaeota;Halobacteria;Halobacteriales	StringTie	intergenic_transcript	4241	4439	+	198	gene_id "STRG.62985"; transcript_id "STRG.62985.1"; cov "103.567841"; FPKM "9.726948"; TPM "8.567673";	STRG.62985.1
NODE_100_length_52167_cov_17.156970	Archaea;Euryarchaeota;Halobacteria;Halobacteriales;Haloarculaceae	StringTie	intergenic_transcript	36725	37074	+	349	gene_id "STRG.3279"; transcript_id "STRG.3279.1"; cov "11.159428"; FPKM "1.048078"; TPM "0.923166";	STRG.3279.1
NODE_1021_length_23173_cov_10.861536	Archaea;Euryarchaeota;Halobacteria;Halobacteriales;Haloarculaceae	StringTie	intergenic_transcript	21933	22048	-	115	gene_id "STRG.18587"; transcript_id "STRG.18587.1"; cov "6.500000"; FPKM "0.610471"; TPM "0.537714";	STRG.18587.1
NODE_10849_length_7723_cov_9.980960	Archaea;Euryarchaeota;Halobacteria;Halobacteriales;Haloarculaceae	StringTie	intergenic_transcript	5747	6094	-	347	gene_id "STRG.80035"; transcript_id "STRG.80035.1"; cov "8.724138"; FPKM "0.819359"; TPM "0.721706";	STRG.80035.1
NODE_1086_length_22649_cov_28.939674	Archaea;Euryarchaeota;Halobacteria;Halobacteriales;Haloarculaceae	StringTie	intergenic_transcript	22274	22355	+	81	gene_id "STRG.19474"; transcript_id "STRG.19474.1"; cov "13.402437"; FPKM "1.258738"; TPM "1.108720";	STRG.19474.1
NODE_11960_length_7289_cov_11.699475	Archaea;Euryarchaeota;Halobacteria;Halobacteriales;Haloarculaceae	StringTie	intergenic_transcript	5281	5333	+	52	gene_id "STRG.84392"; transcript_id "STRG.84392.1"; cov "29.433962"; FPKM "2.764397"; TPM "2.434931";	STRG.84392.1
NODE_12720_length_7034_cov_29.804843	Archaea;Euryarchaeota;Halobacteria;Halobacteriales;Haloarculaceae	StringTie	intergenic_transcript	3587	3781	-	194	gene_id "STRG.87142"; transcript_id "STRG.87142.1"; cov "22.728205"; FPKM "2.134601"; TPM "1.880196";	STRG.87142.1
NODE_13078_length_6922_cov_12.620067	Archaea;Euryarchaeota;Halobacteria;Halobacteriales;Haloarculaceae	StringTie	intergenic_transcript	4495	4566	+	71	gene_id "STRG.88421"; transcript_id "STRG.88421.1"; cov "6.194445"; FPKM "0.581774"; TPM "0.512437";	STRG.88421.1
NODE_13411_length_6819_cov_19.081313	Archaea;Euryarchaeota;Halobacteria;Halobacteriales;Haloarculaceae	StringTie	intergenic_transcript	995	1181	+	186	gene_id "STRG.89530"; transcript_id "STRG.89530.1"; cov "5.598930"; FPKM "0.525844"; TPM "0.463173";	STRG.89530.1
NODE_13766_length_6714_cov_10.914251	Archaea;Euryarchaeota;Halobacteria;Halobacteriales;Haloarculaceae	StringTie	intergenic_transcript	5542	5712	+	170	gene_id "STRG.90798"; transcript_id "STRG.90798.1"; cov "15.666667"; FPKM "1.471392"; TPM "1.296029";	STRG.90798.1
NODE_14035_length_6641_cov_7.273155	Archaea;Euryarchaeota;Halobacteria;Halobacteriales;Haloarculaceae	StringTie	intergenic_transcript	1904	1979	-	75	gene_id "STRG.91669"; transcript_id "STRG.91669.1"; cov "5.105263"; FPKM "0.479479"; TPM "0.422334";	STRG.91669.1
NODE_14599_length_6495_cov_5.404503	Archaea;Euryarchaeota;Halobacteria;Halobacteriales;Haloarculaceae	StringTie	intergenic_transcript	5451	5535	+	84	gene_id "STRG.93693"; transcript_id "STRG.93693.1"; cov "5.247059"; FPKM "0.492796"; TPM "0.434064";	STRG.93693.1
NODE_15927_length_6167_cov_17.982657	Archaea;Euryarchaeota;Halobacteria;Halobacteriales;Haloarculaceae	StringTie	intergenic_transcript	825	935	+	110	gene_id "STRG.98009"; transcript_id "STRG.98009.1"; cov "5.513514"; FPKM "0.517822"; TPM "0.456107";	STRG.98009.1
NODE_1625_length_19198_cov_12.354438	Archaea;Euryarchaeota;Halobacteria;Halobacteriales;Haloarculaceae	StringTie	intergenic_transcript	9125	9329	+	204	gene_id "STRG.25637"; transcript_id "STRG.25637.1"; cov "7.024390"; FPKM "0.659721"; TPM "0.581094";	STRG.25637.1
NODE_163_length_43272_cov_7.370734	Archaea;Euryarchaeota;Halobacteria;Halobacteriales;Haloarculaceae	StringTie	intergenic_transcript	27663	27874	+	211	gene_id "STRG.4726"; transcript_id "STRG.4726.1"; cov "59.174313"; FPKM "5.557570"; TPM "4.895208";	STRG.4726.1
NODE_16381_length_6068_cov_8.340928	Archaea;Euryarchaeota;Halobacteria;Halobacteriales;Haloarculaceae	StringTie	intergenic_transcript	85	175	+	90	gene_id "STRG.99346"; transcript_id "STRG.99346.1"; cov "12.116484"; FPKM "1.137963"; TPM "1.002339";	STRG.99346.1
NODE_1738_length_18755_cov_33.033690	Archaea;Euryarchaeota;Halobacteria;Halobacteriales;Haloarculaceae	StringTie	intergenic_transcript	3568	3635	-	67	gene_id "STRG.26763"; transcript_id "STRG.26763.1"; cov "9.004903"; FPKM "0.845728"; TPM "0.744933";	STRG.26763.1
NODE_1738_length_18755_cov_33.033690	Archaea;Euryarchaeota;Halobacteria;Halobacteriales;Haloarculaceae	StringTie	intergenic_transcript	7765	8067	+	302	gene_id "STRG.26778"; transcript_id "STRG.26778.2"; cov "841.081482"; FPKM "78.993202"; TPM "69.578659";	STRG.26778.2
NODE_1881_length_18075_cov_21.667814	Archaea;Euryarchaeota;Halobacteria;Halobacteriales;Haloarculaceae	StringTie	intergenic_transcript	12090	12145	-	55	gene_id "STRG.28112"; transcript_id "STRG.28112.1"; cov "9.678572"; FPKM "0.908998"; TPM "0.800662";	STRG.28112.1
NODE_20_length_85334_cov_28.098887	Archaea;Euryarchaeota;Halobacteria;Halobacteriales;Haloarculaceae	StringTie	intergenic_transcript	23962	24140	+	178	gene_id "STRG.945"; transcript_id "STRG.945.1"; cov "34.977654"; FPKM "3.285053"; TPM "2.893534";	STRG.945.1
NODE_2113_length_17219_cov_8.732522	Archaea;Euryarchaeota;Halobacteria;Halobacteriales;Haloarculaceae	StringTie	intergenic_transcript	4339	4507	+	168	gene_id "STRG.30302"; transcript_id "STRG.30302.1"; cov "6.739645"; FPKM "0.632978"; TPM "0.557539";	STRG.30302.1
NODE_2116_length_17212_cov_8.173573	Archaea;Euryarchaeota;Halobacteria;Halobacteriales;Haloarculaceae	StringTie	intergenic_transcript	13840	13960	+	120	gene_id "STRG.30341"; transcript_id "STRG.30341.1"; cov "20.966942"; FPKM "1.969186"; TPM "1.734495";	STRG.30341.1
NODE_23106_length_4909_cov_15.670375	Archaea;Euryarchaeota;Halobacteria;Halobacteriales;Haloarculaceae	StringTie	intergenic_transcript	4120	4325	+	205	gene_id "STRG.117476"; transcript_id "STRG.117476.1"; cov "5.077670"; FPKM "0.476888"; TPM "0.420051";	STRG.117476.1
NODE_2327_length_16542_cov_5.210590	Archaea;Euryarchaeota;Halobacteria;Halobacteriales;Haloarculaceae	StringTie	intergenic_transcript	8866	9059	-	193	gene_id "STRG.32247"; transcript_id "STRG.32247.1"; cov "87.111694"; FPKM "8.181410"; TPM "7.206335";	STRG.32247.1
NODE_2327_length_16542_cov_5.210590	Archaea;Euryarchaeota;Halobacteria;Halobacteriales;Haloarculaceae	StringTie	intergenic_transcript	12879	13038	+	159	gene_id "STRG.32250"; transcript_id "STRG.32250.1"; cov "147.432098"; FPKM "13.846618"; TPM "12.196354";	STRG.32250.1
NODE_24688_length_4709_cov_18.128277	Archaea;Euryarchaeota;Halobacteria;Halobacteriales;Haloarculaceae	StringTie	intergenic_transcript	3704	3840	-	136	gene_id "STRG.121310"; transcript_id "STRG.121310.1"; cov "30.963503"; FPKM "2.908049"; TPM "2.561463";	STRG.121310.1
NODE_247_length_38011_cov_13.917905	Archaea;Euryarchaeota;Halobacteria;Halobacteriales;Haloarculaceae	StringTie	intergenic_transcript	33205	33266	+	61	gene_id "STRG.6571"; transcript_id "STRG.6571.1"; cov "7.500000"; FPKM "0.704390"; TPM "0.620439";	STRG.6571.1
NODE_24735_length_4702_cov_17.583387	Archaea;Euryarchaeota;Halobacteria;Halobacteriales;Haloarculaceae	StringTie	intergenic_transcript	2967	3140	-	173	gene_id "STRG.121422"; transcript_id "STRG.121422.1"; cov "5.494253"; FPKM "0.516013"; TPM "0.454513";	STRG.121422.1
NODE_26968_length_4443_cov_26.784412	Archaea;Euryarchaeota;Halobacteria;Halobacteriales;Haloarculaceae	StringTie	intergenic_transcript	950	1148	-	198	gene_id "STRG.126515"; transcript_id "STRG.126515.1"; cov "5.869347"; FPKM "0.551241"; TPM "0.485543";	STRG.126515.1
NODE_2746_length_15355_cov_29.992941	Archaea;Euryarchaeota;Halobacteria;Halobacteriales;Haloarculaceae	StringTie	intergenic_transcript	9864	9950	-	86	gene_id "STRG.35844"; transcript_id "STRG.35844.1"; cov "21.316092"; FPKM "2.001978"; TPM "1.763379";	STRG.35844.1
NODE_2795_length_15259_cov_17.936924	Archaea;Euryarchaeota;Halobacteria;Halobacteriales;Haloarculaceae	StringTie	intergenic_transcript	1591	1766	+	175	gene_id "STRG.36209"; transcript_id "STRG.36209.1"; cov "16.346590"; FPKM "1.535249"; TPM "1.352275";	STRG.36209.1
NODE_28248_length_4312_cov_70.785295	Archaea;Euryarchaeota;Halobacteria;Halobacteriales;Haloarculaceae	StringTie	intergenic_transcript	4112	4218	+	106	gene_id "STRG.129276"; transcript_id "STRG.129276.1"; cov "11.663551"; FPKM "1.095425"; TPM "0.964870";	STRG.129276.1
NODE_2832_length_15167_cov_15.251588	Archaea;Euryarchaeota;Halobacteria;Halobacteriales;Haloarculaceae	StringTie	intergenic_transcript	790	883	+	93	gene_id "STRG.36502"; transcript_id "STRG.36502.1"; cov "5.787234"; FPKM "0.543529"; TPM "0.478750";	STRG.36502.1
NODE_28434_length_4294_cov_30.007077	Archaea;Euryarchaeota;Halobacteria;Halobacteriales;Haloarculaceae	StringTie	intergenic_transcript	2807	2948	-	141	gene_id "STRG.129646"; transcript_id "STRG.129646.1"; cov "5.971831"; FPKM "0.560866"; TPM "0.494021";	STRG.129646.1
NODE_2993_length_14790_cov_6.764574	Archaea;Euryarchaeota;Halobacteria;Halobacteriales;Haloarculaceae	StringTie	intergenic_transcript	7084	7143	+	59	gene_id "STRG.37833"; transcript_id "STRG.37833.1"; cov "10.833333"; FPKM "1.017452"; TPM "0.896190";	STRG.37833.1
NODE_3189_length_14377_cov_32.419006	Archaea;Euryarchaeota;Halobacteria;Halobacteriales;Haloarculaceae	StringTie	intergenic_transcript	2101	2212	-	111	gene_id "STRG.39368"; transcript_id "STRG.39368.1"; cov "17.196428"; FPKM "1.615065"; TPM "1.422578";	STRG.39368.1
NODE_319_length_35006_cov_16.860462	Archaea;Euryarchaeota;Halobacteria;Halobacteriales;Haloarculaceae	StringTie	intergenic_transcript	33693	33799	-	106	gene_id "STRG.8041"; transcript_id "STRG.8041.1"; cov "8.803739"; FPKM "0.826835"; TPM "0.728291";	STRG.8041.1
NODE_334_length_34344_cov_20.722914	Archaea;Euryarchaeota;Halobacteria;Halobacteriales;Haloarculaceae	StringTie	intergenic_transcript	13896	13966	-	70	gene_id "STRG.8388"; transcript_id "STRG.8388.1"; cov "32.838028"; FPKM "3.084102"; TPM "2.716533";	STRG.8388.1
NODE_335_length_34342_cov_13.685741	Archaea;Euryarchaeota;Halobacteria;Halobacteriales;Haloarculaceae	StringTie	intergenic_transcript	17996	18142	+	146	gene_id "STRG.8419"; transcript_id "STRG.8419.1"; cov "58.688950"; FPKM "5.511985"; TPM "4.855057";	STRG.8419.1
NODE_35010_length_3734_cov_3.483284	Archaea;Euryarchaeota;Halobacteria;Halobacteriales;Haloarculaceae	StringTie	intergenic_transcript	1531	1679	-	148	gene_id "STRG.142765"; transcript_id "STRG.142765.1"; cov "57.597317"; FPKM "5.409460"; TPM "4.764751";	STRG.142765.1
NODE_35520_length_3698_cov_4.418886	Archaea;Euryarchaeota;Halobacteria;Halobacteriales;Haloarculaceae	StringTie	intergenic_transcript	2835	2966	-	131	gene_id "STRG.143695"; transcript_id "STRG.143695.1"; cov "5.878788"; FPKM "0.552128"; TPM "0.486324";	STRG.143695.1
NODE_3662_length_13463_cov_135.507085	Archaea;Euryarchaeota;Halobacteria;Halobacteriales;Haloarculaceae	StringTie	intergenic_transcript	4699	4786	-	87	gene_id "STRG.42914"; transcript_id "STRG.42914.1"; cov "5.238636"; FPKM "0.492005"; TPM "0.433367";	STRG.42914.1
NODE_3688_length_13421_cov_10.097486	Archaea;Euryarchaeota;Halobacteria;Halobacteriales;Haloarculaceae	StringTie	intergenic_transcript	9528	9590	+	62	gene_id "STRG.43095"; transcript_id "STRG.43095.1"; cov "17.396824"; FPKM "1.633886"; TPM "1.439156";	STRG.43095.1
NODE_44154_length_3172_cov_8.114854	Archaea;Euryarchaeota;Halobacteria;Halobacteriales;Haloarculaceae	StringTie	intergenic_transcript	3026	3116	+	90	gene_id "STRG.158342"; transcript_id "STRG.158342.1"; cov "19.901098"; FPKM "1.869084"; TPM "1.646323";	STRG.158342.1
NODE_4432_length_12313_cov_6.506526	Archaea;Euryarchaeota;Halobacteria;Halobacteriales;Haloarculaceae	StringTie	intergenic_transcript	4242	4461	-	219	gene_id "STRG.48212"; transcript_id "STRG.48212.1"; cov "17.156061"; FPKM "1.611273"; TPM "1.419239";	STRG.48212.1
NODE_45840_length_3089_cov_4.824324	Archaea;Euryarchaeota;Halobacteria;Halobacteriales;Haloarculaceae	StringTie	intergenic_transcript	2528	2594	+	66	gene_id "STRG.160955"; transcript_id "STRG.160955.1"; cov "5.880597"; FPKM "0.552298"; TPM "0.486474";	STRG.160955.1
NODE_4843_length_11793_cov_9.388567	Archaea;Euryarchaeota;Halobacteria;Halobacteriales;Haloarculaceae	StringTie	intergenic_transcript	7691	7915	-	224	gene_id "STRG.50860"; transcript_id "STRG.50860.1"; cov "36.871113"; FPKM "3.462884"; TPM "3.050171";	STRG.50860.1
NODE_4886_length_11730_cov_8.393405	Archaea;Euryarchaeota;Halobacteria;Halobacteriales;Haloarculaceae	StringTie	intergenic_transcript	9444	9591	+	147	gene_id "STRG.51165"; transcript_id "STRG.51165.1"; cov "10.864865"; FPKM "1.020413"; TPM "0.898798";	STRG.51165.1
NODE_5488_length_11120_cov_7.723543	Archaea;Euryarchaeota;Halobacteria;Halobacteriales;Haloarculaceae	StringTie	intergenic_transcript	82	286	+	204	gene_id "STRG.54882"; transcript_id "STRG.54882.1"; cov "14.741464"; FPKM "1.384498"; TPM "1.219491";	STRG.54882.1
NODE_5678_length_10911_cov_17.127671	Archaea;Euryarchaeota;Halobacteria;Halobacteriales;Haloarculaceae	StringTie	intergenic_transcript	1988	2119	+	131	gene_id "STRG.56007"; transcript_id "STRG.56007.2"; cov "44.864857"; FPKM "4.213645"; TPM "3.711455";	STRG.56007.2
NODE_5903_length_10693_cov_10.294040	Archaea;Euryarchaeota;Halobacteria;Halobacteriales;Haloarculaceae	StringTie	intergenic_transcript	8654	8777	-	123	gene_id "STRG.57318"; transcript_id "STRG.57318.1"; cov "37.709679"; FPKM "3.541641"; TPM "3.119542";	STRG.57318.1
NODE_65_length_57952_cov_27.570530	Archaea;Euryarchaeota;Halobacteria;Halobacteriales;Haloarculaceae	StringTie	intergenic_transcript	52677	52899	+	222	gene_id "STRG.2366"; transcript_id "STRG.2366.1"; cov "5.219731"; FPKM "0.490230"; TPM "0.431803";	STRG.2366.1
NODE_7321_length_9573_cov_20.797121	Archaea;Euryarchaeota;Halobacteria;Halobacteriales;Haloarculaceae	StringTie	intergenic_transcript	3675	3779	-	104	gene_id "STRG.64826"; transcript_id "STRG.64826.1"; cov "6.114286"; FPKM "0.574245"; TPM "0.505806";	STRG.64826.1
NODE_7524_length_9436_cov_6.979746	Archaea;Euryarchaeota;Halobacteria;Halobacteriales;Haloarculaceae	StringTie	intergenic_transcript	8158	8374	-	216	gene_id "STRG.65809"; transcript_id "STRG.65809.1"; cov "1537.465576"; FPKM "144.396622"; TPM "127.187187";	STRG.65809.1
NODE_7942_length_9167_cov_22.423617	Archaea;Euryarchaeota;Halobacteria;Halobacteriales;Haloarculaceae	StringTie	intergenic_transcript	1525	1649	+	124	gene_id "STRG.67668"; transcript_id "STRG.67668.1"; cov "26.559999"; FPKM "2.494478"; TPM "2.197182";	STRG.67668.1
NODE_799_length_25816_cov_14.703466	Archaea;Euryarchaeota;Halobacteria;Halobacteriales;Haloarculaceae	StringTie	intergenic_transcript	24612	24810	+	198	gene_id "STRG.15852"; transcript_id "STRG.15852.1"; cov "38.977592"; FPKM "3.660722"; TPM "3.224430";	STRG.15852.1
NODE_9109_length_8502_cov_5.538534	Archaea;Euryarchaeota;Halobacteria;Halobacteriales;Haloarculaceae	StringTie	intergenic_transcript	812	968	-	156	gene_id "STRG.72782"; transcript_id "STRG.72782.1"; cov "32.404465"; FPKM "3.043382"; TPM "2.680667";	STRG.72782.1
NODE_9817_length_8156_cov_8.645106	Archaea;Euryarchaeota;Halobacteria;Halobacteriales;Haloarculaceae	StringTie	intergenic_transcript	5575	5801	+	226	gene_id "STRG.75860"; transcript_id "STRG.75860.1"; cov "6.392070"; FPKM "0.600334"; TPM "0.528785";	STRG.75860.1
NODE_12480_length_7111_cov_16.551729	Archaea;Euryarchaeota;Halobacteria;Halobacteriales;Haloarculaceae;Halapricum;Halapricum salinum;Halapricum salinum CBA1105	StringTie	intergenic_transcript	5911	6196	+	285	gene_id "STRG.86294"; transcript_id "STRG.86294.1"; cov "24555.197266"; FPKM "2306.189941"; TPM "2031.334229";	STRG.86294.1
NODE_2438_length_16225_cov_7.894682	Archaea;Euryarchaeota;Halobacteria;Halobacteriales;Haloarculaceae;Halapricum;Halapricum salinum;Halapricum salinum CBA1105	StringTie	intergenic_transcript	5910	6277	-	367	gene_id "STRG.33254"; transcript_id "STRG.33254.1"; cov "8.010870"; FPKM "0.752370"; TPM "0.662701";	STRG.33254.1
NODE_753_length_26246_cov_31.214425	Archaea;Euryarchaeota;Halobacteria;Halobacteriales;Haloarculaceae;Haloarcula	StringTie	intergenic_transcript	25038	25275	-	237	gene_id "STRG.15164"; transcript_id "STRG.15164.1"; cov "19.235294"; FPKM "1.806552"; TPM "1.591244";	STRG.15164.1
NODE_9753_length_8191_cov_10.870329	Archaea;Euryarchaeota;Halobacteria;Halobacteriales;Haloarculaceae;Haloarcula	StringTie	intergenic_transcript	1349	1460	-	111	gene_id "STRG.75599"; transcript_id "STRG.75599.1"; cov "6.517857"; FPKM "0.612148"; TPM "0.539191";	STRG.75599.1
NODE_32620_length_3918_cov_41.771421	Archaea;Euryarchaeota;Halobacteria;Halobacteriales;Haloarculaceae;Haloarcula;Haloarcula argentinensis;Haloarcula argentinensis DSM 12282	StringTie	intergenic_transcript	913	994	-	81	gene_id "STRG.138254"; transcript_id "STRG.138254.1"; cov "5.219512"; FPKM "0.490209"; TPM "0.431785";	STRG.138254.1
NODE_15211_length_6344_cov_120.928606	Archaea;Euryarchaeota;Halobacteria;Halobacteriales;Haloarculaceae;Haloarcula;Haloarcula hispanica;Haloarcula hispanica CGMCC 1.2049	StringTie	intergenic_transcript	4893	5033	+	140	gene_id "STRG.95682"; transcript_id "STRG.95682.1"; cov "8.453900"; FPKM "0.793979"; TPM "0.699351";	STRG.95682.1
NODE_4851_length_11783_cov_25.595413	Archaea;Euryarchaeota;Halobacteria;Halobacteriales;Haloarculaceae;Haloarcula;Haloarcula hispanica;Haloarcula hispanica CGMCC 1.2049	StringTie	intergenic_transcript	9609	10068	-	459	gene_id "STRG.50925"; transcript_id "STRG.50925.1"; cov "7.530435"; FPKM "0.707248"; TPM "0.622957";	STRG.50925.1
NODE_10254_length_7963_cov_36.557284	Archaea;Euryarchaeota;Halobacteria;Halobacteriales;Haloarculaceae;Haloarcula;Haloarcula japonica;Haloarcula japonica DSM 6131	StringTie	intergenic_transcript	7220	7375	+	155	gene_id "STRG.77675"; transcript_id "STRG.77675.1"; cov "50.159771"; FPKM "4.710936"; TPM "4.149478";	STRG.77675.1
NODE_12124_length_7223_cov_17.379464	Archaea;Euryarchaeota;Halobacteria;Halobacteriales;Haloarculaceae;Haloarcula;Haloarcula japonica;Haloarcula japonica DSM 6131	StringTie	intergenic_transcript	4741	4944	-	203	gene_id "STRG.85001"; transcript_id "STRG.85001.1"; cov "21183.921875"; FPKM "1989.564453"; TPM "1752.444824";	STRG.85001.1
NODE_38800_length_3474_cov_16.350102	Archaea;Euryarchaeota;Halobacteria;Halobacteriales;Haloarculaceae;Haloarcula;Haloarcula japonica;Haloarcula japonica DSM 6131	StringTie	intergenic_transcript	1906	2037	-	131	gene_id "STRG.149475"; transcript_id "STRG.149475.1"; cov "5.651515"; FPKM "0.530782"; TPM "0.467523";	STRG.149475.1
NODE_20757_length_5247_cov_7.983629	Archaea;Euryarchaeota;Halobacteria;Halobacteriales;Haloarculaceae;Haloarcula;Haloarcula marismortui;Haloarcula marismortui ATCC 43049	StringTie	intergenic_transcript	2515	2846	-	331	gene_id "STRG.111693"; transcript_id "STRG.111693.1"; cov "5.346385"; FPKM "0.502125"; TPM "0.442281";	STRG.111693.1
NODE_43518_length_3203_cov_81.136277	Archaea;Euryarchaeota;Halobacteria;Halobacteriales;Haloarculaceae;Haloarcula;Haloarcula marismortui;Haloarcula marismortui ATCC 43049	StringTie	intergenic_transcript	2742	2797	-	55	gene_id "STRG.157247"; transcript_id "STRG.157247.1"; cov "36.982143"; FPKM "3.473312"; TPM "3.059356";	STRG.157247.1
NODE_10049_length_8061_cov_14.166000	Archaea;Euryarchaeota;Halobacteria;Halobacteriales;Haloarculaceae;Haloarcula;Haloarcula rubripromontorii;Haloarcula rubripromontorii SL3	StringTie	intergenic_transcript	3489	3596	+	107	gene_id "STRG.76849"; transcript_id "STRG.76849.1"; cov "5.240741"; FPKM "0.492203"; TPM "0.433541";	STRG.76849.1
NODE_10063_length_8054_cov_18.553569	Archaea;Euryarchaeota;Halobacteria;Halobacteriales;Haloarculaceae;Haloarcula;Haloarcula sp. CBA1115;Haloarcula sp. CBA1115	StringTie	intergenic_transcript	5395	5588	-	193	gene_id "STRG.76888"; transcript_id "STRG.76888.1"; cov "624.727295"; FPKM "58.673519"; TPM "51.680706";	STRG.76888.1
NODE_16986_length_5927_cov_12.475817	Archaea;Euryarchaeota;Halobacteria;Halobacteriales;Haloarculaceae;Haloarcula;Haloarcula vallismortis;Haloarcula vallismortis J.F. 54	StringTie	intergenic_transcript	4666	4820	-	154	gene_id "STRG.101255"; transcript_id "STRG.101255.1"; cov "5.748387"; FPKM "0.539881"; TPM "0.475537";	STRG.101255.1
NODE_28411_length_4297_cov_9.786186	Archaea;Euryarchaeota;Halobacteria;Halobacteriales;Haloarculaceae;Haloarcula;Haloarcula vallismortis;Haloarcula vallismortis J.F. 54	StringTie	intergenic_transcript	2116	2414	-	298	gene_id "STRG.129601"; transcript_id "STRG.129601.1"; cov "19.020067"; FPKM "1.786338"; TPM "1.573439";	STRG.129601.1
NODE_29036_length_4237_cov_29.561932	Archaea;Euryarchaeota;Halobacteria;Halobacteriales;Haloarculaceae;Haloarcula;Haloarcula vallismortis;Haloarcula vallismortis J.F. 54	StringTie	intergenic_transcript	2656	3066	+	410	gene_id "STRG.130921"; transcript_id "STRG.130921.1"; cov "38.387993"; FPKM "3.605347"; TPM "3.175655";	STRG.130921.1
NODE_20366_length_5312_cov_6.743580	Archaea;Euryarchaeota;Halobacteria;Halobacteriales;Haloarculaceae;Halomicrobium	StringTie	intergenic_transcript	2664	2779	+	115	gene_id "STRG.110708"; transcript_id "STRG.110708.1"; cov "1741.681030"; FPKM "163.576263"; TPM "144.080963";	STRG.110708.1
NODE_5972_length_10631_cov_7.907716	Archaea;Euryarchaeota;Halobacteria;Halobacteriales;Haloarculaceae;Halomicrobium	StringTie	intergenic_transcript	6089	6222	+	133	gene_id "STRG.57668"; transcript_id "STRG.57668.1"; cov "5.343284"; FPKM "0.501834"; TPM "0.442024";	STRG.57668.1
NODE_7316_length_9576_cov_10.457935	Archaea;Euryarchaeota;Halobacteria;Halobacteriales;Haloarculaceae;Halomicrobium	StringTie	intergenic_transcript	5891	6155	+	264	gene_id "STRG.64800"; transcript_id "STRG.64800.1"; cov "5.988679"; FPKM "0.562448"; TPM "0.495415";	STRG.64800.1
NODE_15813_length_6195_cov_9.072638	Archaea;Euryarchaeota;Halobacteria;Halobacteriales;Haloarculaceae;Halomicrobium;Halomicrobium katesii;Halomicrobium katesii DSM 19301	StringTie	intergenic_transcript	119	183	+	64	gene_id "STRG.97632"; transcript_id "STRG.97632.1"; cov "6.246154"; FPKM "0.586630"; TPM "0.516715";	STRG.97632.1
NODE_34488_length_3774_cov_20.291476	Archaea;Euryarchaeota;Halobacteria;Halobacteriales;Haloarculaceae;Halomicrobium;Halomicrobium katesii;Halomicrobium katesii DSM 19301	StringTie	intergenic_transcript	3507	3607	-	100	gene_id "STRG.141823"; transcript_id "STRG.141823.1"; cov "5.940594"; FPKM "0.557932"; TPM "0.491437";	STRG.141823.1
NODE_20039_length_5369_cov_9.377493	Archaea;Euryarchaeota;Halobacteria;Halobacteriales;Haloarculaceae;Halomicrobium;Halomicrobium mukohataei;Halomicrobium mukohataei arg-2, DSM 12286	StringTie	intergenic_transcript	157	231	-	74	gene_id "STRG.109855"; transcript_id "STRG.109855.1"; cov "6.906667"; FPKM "0.648665"; TPM "0.571356";	STRG.109855.1
NODE_34608_length_3765_cov_7.377628	Archaea;Euryarchaeota;Halobacteria;Halobacteriales;Haloarculaceae;Halomicrobium;Halomicrobium mukohataei;Halomicrobium mukohataei arg-2, DSM 12286	StringTie	intergenic_transcript	1685	1779	-	94	gene_id "STRG.142014"; transcript_id "STRG.142014.1"; cov "37.915791"; FPKM "3.560998"; TPM "3.136592";	STRG.142014.1
NODE_4343_length_12443_cov_8.364950	Archaea;Euryarchaeota;Halobacteria;Halobacteriales;Haloarculaceae;Halomicrobium;Halomicrobium mukohataei;Halomicrobium mukohataei arg-2, DSM 12286	StringTie	intergenic_transcript	7753	7994	+	241	gene_id "STRG.47676"; transcript_id "STRG.47676.1"; cov "8.615703"; FPKM "0.809175"; TPM "0.712736";	STRG.47676.1
NODE_5028_length_11583_cov_12.109733	Archaea;Euryarchaeota;Halobacteria;Halobacteriales;Haloarculaceae;Halomicrobium;Halomicrobium mukohataei;Halomicrobium mukohataei arg-2, DSM 12286	StringTie	intergenic_transcript	4084	4342	+	258	gene_id "STRG.52083"; transcript_id "STRG.52083.1"; cov "30.694981"; FPKM "2.882830"; TPM "2.539249";	STRG.52083.1
NODE_13118_length_6909_cov_7.377444	Archaea;Euryarchaeota;Halobacteria;Halobacteriales;Haloarculaceae;Halomicrobium;Halomicrobium zhouii;Halomicrobium zhouii CGMCC 1.10457	StringTie	intergenic_transcript	4789	4856	-	67	gene_id "STRG.88540"; transcript_id "STRG.88540.1"; cov "41.897060"; FPKM "3.934914"; TPM "3.465944";	STRG.88540.1
NODE_1604_length_19286_cov_29.179294	Archaea;Euryarchaeota;Halobacteria;Halobacteriales;Haloarculaceae;Halomicrobium;Halomicrobium zhouii;Halomicrobium zhouii CGMCC 1.10457	StringTie	intergenic_transcript	16878	17099	+	221	gene_id "STRG.25388"; transcript_id "STRG.25388.1"; cov "5.486486"; FPKM "0.515283"; TPM "0.453871";	STRG.25388.1
NODE_22993_length_4925_cov_35.890554	Archaea;Euryarchaeota;Halobacteria;Halobacteriales;Haloarculaceae;Halomicrobium;Halomicrobium zhouii;Halomicrobium zhouii CGMCC 1.10457	StringTie	intergenic_transcript	817	1220	-	403	gene_id "STRG.117203"; transcript_id "STRG.117203.1"; cov "8.193069"; FPKM "0.769482"; TPM "0.677774";	STRG.117203.1
NODE_30958_length_4057_cov_4.028986	Archaea;Euryarchaeota;Halobacteria;Halobacteriales;Haloarculaceae;Halomicrobium;Halomicrobium zhouii;Halomicrobium zhouii CGMCC 1.10457	StringTie	intergenic_transcript	2174	2280	-	106	gene_id "STRG.134926"; transcript_id "STRG.134926.1"; cov "7.887850"; FPKM "0.740816"; TPM "0.652524";	STRG.134926.1
NODE_33333_length_3862_cov_10.193065	Archaea;Euryarchaeota;Halobacteria;Halobacteriales;Haloarculaceae;Halomicrobium;Halomicrobium zhouii;Halomicrobium zhouii CGMCC 1.10457	StringTie	intergenic_transcript	3476	3611	+	135	gene_id "STRG.139666"; transcript_id "STRG.139666.1"; cov "16.588236"; FPKM "1.557944"; TPM "1.372266";	STRG.139666.1
NODE_3630_length_13541_cov_8.733279	Archaea;Euryarchaeota;Halobacteria;Halobacteriales;Haloarculaceae;Halomicrobium;Halomicrobium zhouii;Halomicrobium zhouii CGMCC 1.10457	StringTie	intergenic_transcript	2977	3089	+	112	gene_id "STRG.42666"; transcript_id "STRG.42666.2"; cov "488.003906"; FPKM "45.832649"; TPM "40.370235";	STRG.42666.2
NODE_5603_length_10992_cov_7.811740	Archaea;Euryarchaeota;Halobacteria;Halobacteriales;Haloarculaceae;Halomicrobium;Halomicrobium zhouii;Halomicrobium zhouii CGMCC 1.10457	StringTie	intergenic_transcript	10526	10580	+	54	gene_id "STRG.55545"; transcript_id "STRG.55545.1"; cov "10.765454"; FPKM "1.011077"; TPM "0.890575";	STRG.55545.1
NODE_30376_length_4105_cov_4.807160	Archaea;Euryarchaeota;Halobacteria;Halobacteriales;Haloarculaceae;Halorhabdus;Halorhabdus tiamatea;Halorhabdus tiamatea SARL4B	StringTie	intergenic_transcript	3500	3621	-	121	gene_id "STRG.133738"; transcript_id "STRG.133738.1"; cov "6.229508"; FPKM "0.585067"; TPM "0.515337";	STRG.133738.1
NODE_45640_length_3099_cov_3.082457	Archaea;Euryarchaeota;Halobacteria;Halobacteriales;Haloarculaceae;Halorhabdus;Halorhabdus tiamatea;Halorhabdus tiamatea SARL4B	StringTie	intergenic_transcript	745	862	+	117	gene_id "STRG.160643"; transcript_id "STRG.160643.1"; cov "5.372881"; FPKM "0.504614"; TPM "0.444473";	STRG.160643.1
NODE_504_length_30091_cov_20.943834	Archaea;Euryarchaeota;Halobacteria;Halobacteriales;Haloarculaceae;Halorhabdus;Halorhabdus utahensis;Halorhabdus utahensis AX-2, DSM 12940	StringTie	intergenic_transcript	6965	7125	+	160	gene_id "STRG.11455"; transcript_id "STRG.11455.1"; cov "128.422363"; FPKM "12.061250"; TPM "10.623769";	STRG.11455.1
NODE_7005_length_9783_cov_5.423931	Archaea;Euryarchaeota;Halobacteria;Halobacteriales;Haloarculaceae;Halorhabdus;Halorhabdus utahensis;Halorhabdus utahensis AX-2, DSM 12940	StringTie	intergenic_transcript	2819	2872	-	53	gene_id "STRG.63227"; transcript_id "STRG.63227.1"; cov "9.703704"; FPKM "0.911358"; TPM "0.802741";	STRG.63227.1
NODE_9262_length_8422_cov_14.303215	Archaea;Euryarchaeota;Halobacteria;Halobacteriales;Haloarculaceae;Halorhabdus;Halorhabdus utahensis;Halorhabdus utahensis AX-2, DSM 12940	StringTie	intergenic_transcript	94	288	-	194	gene_id "STRG.73476"; transcript_id "STRG.73476.1"; cov "35.445374"; FPKM "3.328980"; TPM "2.932226";	STRG.73476.1
NODE_12252_length_7178_cov_11.524498	Archaea;Euryarchaeota;Halobacteria;Halobacteriales;Haloarculaceae;Halorientalis	StringTie	intergenic_transcript	2600	2908	+	308	gene_id "STRG.85441"; transcript_id "STRG.85441.1"; cov "2272.706787"; FPKM "213.449463"; TPM "188.010193";	STRG.85441.1
NODE_12422_length_7127_cov_11.561793	Archaea;Euryarchaeota;Halobacteria;Halobacteriales;Haloarculaceae;Halorientalis	StringTie	intergenic_transcript	1256	1402	-	146	gene_id "STRG.86099"; transcript_id "STRG.86099.1"; cov "74.469391"; FPKM "6.994062"; TPM "6.160497";	STRG.86099.1
NODE_13834_length_6696_cov_11.652613	Archaea;Euryarchaeota;Halobacteria;Halobacteriales;Haloarculaceae;Halorientalis	StringTie	intergenic_transcript	3654	3776	-	122	gene_id "STRG.91038"; transcript_id "STRG.91038.1"; cov "428.864532"; FPKM "40.278362"; TPM "35.477917";	STRG.91038.1
NODE_208_length_39632_cov_12.149051	Archaea;Euryarchaeota;Halobacteria;Halobacteriales;Haloarculaceae;Halorientalis	StringTie	intergenic_transcript	12632	12803	-	171	gene_id "STRG.5729"; transcript_id "STRG.5729.1"; cov "14.151163"; FPKM "1.329058"; TPM "1.170658";	STRG.5729.1
NODE_29023_length_4238_cov_8.861822	Archaea;Euryarchaeota;Halobacteria;Halobacteriales;Haloarculaceae;Halorientalis	StringTie	intergenic_transcript	2086	2194	-	108	gene_id "STRG.130880"; transcript_id "STRG.130880.1"; cov "38.229359"; FPKM "3.590448"; TPM "3.162533";	STRG.130880.1
NODE_420_length_32077_cov_13.728468	Archaea;Euryarchaeota;Halobacteria;Halobacteriales;Haloarculaceae;Halorientalis	StringTie	intergenic_transcript	317	515	-	198	gene_id "STRG.9974"; transcript_id "STRG.9974.1"; cov "7.060301"; FPKM "0.663094"; TPM "0.584065";	STRG.9974.1
NODE_5166_length_11452_cov_10.926647	Archaea;Euryarchaeota;Halobacteria;Halobacteriales;Haloarculaceae;Halorientalis	StringTie	intergenic_transcript	5268	5405	+	137	gene_id "STRG.52960"; transcript_id "STRG.52960.1"; cov "5.449275"; FPKM "0.511788"; TPM "0.450793";	STRG.52960.1
NODE_7552_length_9413_cov_4.755503	Archaea;Euryarchaeota;Halobacteria;Halobacteriales;Haloarculaceae;Halorientalis	StringTie	intergenic_transcript	5191	5297	+	106	gene_id "STRG.65931"; transcript_id "STRG.65931.1"; cov "5.738318"; FPKM "0.538935"; TPM "0.474704";	STRG.65931.1
NODE_7743_length_9298_cov_13.058098	Archaea;Euryarchaeota;Halobacteria;Halobacteriales;Haloarculaceae;Halorientalis	StringTie	intergenic_transcript	9087	9213	+	126	gene_id "STRG.66806"; transcript_id "STRG.66806.1"; cov "7.393701"; FPKM "0.694406"; TPM "0.611646";	STRG.66806.1
NODE_23177_length_4902_cov_15.474520	Archaea;Euryarchaeota;Halobacteria;Halobacteriales;Haloarculaceae;Halorientalis;Halorientalis persicus;Halorientalis persicus IBRC-M 10043	StringTie	intergenic_transcript	3829	3974	-	145	gene_id "STRG.117656"; transcript_id "STRG.117656.1"; cov "7.267123"; FPKM "0.682518"; TPM "0.601174";	STRG.117656.1
NODE_2840_length_15142_cov_27.067078	Archaea;Euryarchaeota;Halobacteria;Halobacteriales;Haloarculaceae;Halorientalis;Halorientalis persicus;Halorientalis persicus IBRC-M 10043	StringTie	intergenic_transcript	10887	11039	+	152	gene_id "STRG.36578"; transcript_id "STRG.36578.1"; cov "18.063398"; FPKM "1.696489"; TPM "1.494299";	STRG.36578.1
NODE_36678_length_3613_cov_7.935357	Archaea;Euryarchaeota;Halobacteria;Halobacteriales;Haloarculaceae;Halorientalis;Halorientalis persicus;Halorientalis persicus IBRC-M 10043	StringTie	intergenic_transcript	61	198	+	137	gene_id "STRG.145778"; transcript_id "STRG.145778.1"; cov "16.768116"; FPKM "1.574838"; TPM "1.387146";	STRG.145778.1
NODE_4772_length_11877_cov_17.015310	Archaea;Euryarchaeota;Halobacteria;Halobacteriales;Haloarculaceae;Halorientalis;Halorientalis persicus;Halorientalis persicus IBRC-M 10043	StringTie	intergenic_transcript	4589	4659	+	70	gene_id "STRG.50399"; transcript_id "STRG.50399.1"; cov "10.973238"; FPKM "1.030591"; TPM "0.907764";	STRG.50399.1
NODE_5481_length_11125_cov_13.923577	Archaea;Euryarchaeota;Halobacteria;Halobacteriales;Haloarculaceae;Halorientalis;Halorientalis persicus;Halorientalis persicus IBRC-M 10043	StringTie	intergenic_transcript	5345	5472	-	127	gene_id "STRG.54838"; transcript_id "STRG.54838.1"; cov "55.152508"; FPKM "5.179847"; TPM "4.562504";	STRG.54838.1
NODE_9007_length_8556_cov_8.449359	Archaea;Euryarchaeota;Halobacteria;Halobacteriales;Haloarculaceae;Halorientalis;Halorientalis persicus;Halorientalis persicus IBRC-M 10043	StringTie	intergenic_transcript	1783	1968	+	185	gene_id "STRG.72368"; transcript_id "STRG.72368.1"; cov "5.709677"; FPKM "0.536245"; TPM "0.472334";	STRG.72368.1
NODE_14561_length_6503_cov_8.649038	Archaea;Euryarchaeota;Halobacteria;Halobacteriales;Haloarculaceae;Halorientalis;Halorientalis regularis;Halorientalis regularis IBRC-M 10760	StringTie	intergenic_transcript	990	1055	-	65	gene_id "STRG.93566"; transcript_id "STRG.93566.1"; cov "6.212121"; FPKM "0.583434"; TPM "0.513899";	STRG.93566.1
NODE_2167_length_17023_cov_35.555575	Archaea;Euryarchaeota;Halobacteria;Halobacteriales;Haloarculaceae;Halorientalis;Halorientalis regularis;Halorientalis regularis IBRC-M 10760	StringTie	intergenic_transcript	1967	2211	+	244	gene_id "STRG.30770"; transcript_id "STRG.30770.1"; cov "5.351020"; FPKM "0.502560"; TPM "0.442664";	STRG.30770.1
NODE_39222_length_3449_cov_8.740424	Archaea;Euryarchaeota;Halobacteria;Halobacteriales;Haloarculaceae;Halorientalis;Halorientalis regularis;Halorientalis regularis IBRC-M 10760	StringTie	intergenic_transcript	237	528	+	291	gene_id "STRG.150225"; transcript_id "STRG.150225.1"; cov "7.099315"; FPKM "0.666758"; TPM "0.587292";	STRG.150225.1
NODE_7886_length_9202_cov_10.555264	Archaea;Euryarchaeota;Halobacteria;Halobacteriales;Haloarculaceae;Halorientalis;Halorientalis regularis;Halorientalis regularis IBRC-M 10760	StringTie	intergenic_transcript	334	458	-	124	gene_id "STRG.67398"; transcript_id "STRG.67398.1"; cov "5.152000"; FPKM "0.483869"; TPM "0.426200";	STRG.67398.1
NODE_14157_length_6611_cov_16.850519	Archaea;Euryarchaeota;Halobacteria;Halobacteriales;Haloarculaceae;Halorientalis;Halorientalis sp. IM1011;Halorientalis sp. IM1011	StringTie	intergenic_transcript	6241	6380	-	139	gene_id "STRG.92117"; transcript_id "STRG.92117.1"; cov "26.742857"; FPKM "2.511652"; TPM "2.212309";	STRG.92117.1
NODE_16078_length_6138_cov_9.845964	Archaea;Euryarchaeota;Halobacteria;Halobacteriales;Haloarculaceae;Halorientalis;Halorientalis sp. IM1011;Halorientalis sp. IM1011	StringTie	intergenic_transcript	1898	2110	+	212	gene_id "STRG.98495"; transcript_id "STRG.98495.1"; cov "42.854462"; FPKM "4.024831"; TPM "3.545145";	STRG.98495.1
NODE_18198_length_5684_cov_29.844200	Archaea;Euryarchaeota;Halobacteria;Halobacteriales;Haloarculaceae;Halorientalis;Halorientalis sp. IM1011;Halorientalis sp. IM1011	StringTie	intergenic_transcript	145	208	-	63	gene_id "STRG.104813"; transcript_id "STRG.104813.1"; cov "5.000000"; FPKM "0.469593"; TPM "0.413626";	STRG.104813.1
NODE_21102_length_5193_cov_31.220708	Archaea;Euryarchaeota;Halobacteria;Halobacteriales;Haloarculaceae;Halorientalis;Halorientalis sp. IM1011;Halorientalis sp. IM1011	StringTie	intergenic_transcript	771	839	-	68	gene_id "STRG.112591"; transcript_id "STRG.112591.1"; cov "48.123184"; FPKM "4.519662"; TPM "3.981001";	STRG.112591.1
NODE_2311_length_16590_cov_14.686241	Archaea;Euryarchaeota;Halobacteria;Halobacteriales;Haloarculaceae;Halorientalis;Halorientalis sp. IM1011;Halorientalis sp. IM1011	StringTie	intergenic_transcript	15672	15928	+	256	gene_id "STRG.32129"; transcript_id "STRG.32129.1"; cov "595.163574"; FPKM "55.896935"; TPM "49.235043";	STRG.32129.1
NODE_40445_length_3374_cov_10.862609	Archaea;Euryarchaeota;Halobacteria;Halobacteriales;Haloarculaceae;Halorientalis;Halorientalis sp. IM1011;Halorientalis sp. IM1011	StringTie	intergenic_transcript	2563	2772	-	209	gene_id "STRG.152347"; transcript_id "STRG.152347.1"; cov "197.319046"; FPKM "18.531931"; TPM "16.323263";	STRG.152347.1
NODE_41881_length_3291_cov_5.254017	Archaea;Euryarchaeota;Halobacteria;Halobacteriales;Haloarculaceae;Halorientalis;Halorientalis sp. IM1011;Halorientalis sp. IM1011	StringTie	intergenic_transcript	1105	1218	+	113	gene_id "STRG.154668"; transcript_id "STRG.154668.1"; cov "89.175438"; FPKM "8.375234"; TPM "7.377059";	STRG.154668.1
NODE_47700_length_3004_cov_4.800610	Archaea;Euryarchaeota;Halobacteria;Halobacteriales;Haloarculaceae;Halorientalis;Halorientalis sp. IM1011;Halorientalis sp. IM1011	StringTie	intergenic_transcript	1724	1791	+	67	gene_id "STRG.163678"; transcript_id "STRG.163678.1"; cov "10.247550"; FPKM "0.962436"; TPM "0.847731";	STRG.163678.1
NODE_6567_length_10094_cov_9.207491	Archaea;Euryarchaeota;Halobacteria;Halobacteriales;Haloarculaceae;Halorientalis;Halorientalis sp. IM1011;Halorientalis sp. IM1011	StringTie	intergenic_transcript	5485	5544	+	59	gene_id "STRG.60980"; transcript_id "STRG.60980.1"; cov "8.000000"; FPKM "0.751349"; TPM "0.661802";	STRG.60980.1
NODE_923_length_24219_cov_24.715072	Archaea;Euryarchaeota;Halobacteria;Halobacteriales;Haloarculaceae;Halorientalis;Halorientalis sp. IM1011;Halorientalis sp. IM1011	StringTie	intergenic_transcript	562	776	+	214	gene_id "STRG.17397"; transcript_id "STRG.17397.1"; cov "8.162790"; FPKM "0.766638"; TPM "0.675269";	STRG.17397.1
NODE_10033_length_8069_cov_30.712254	Archaea;Euryarchaeota;Halobacteria;Halobacteriales;Haloarculaceae;Halosimplex;Halosimplex carlsbadense;Halosimplex carlsbadense 2-9-1	StringTie	intergenic_transcript	6823	7055	-	232	gene_id "STRG.76768"; transcript_id "STRG.76768.1"; cov "8687.779297"; FPKM "815.944153"; TPM "718.698486";	STRG.76768.1
NODE_10375_length_7915_cov_20.324427	Archaea;Euryarchaeota;Halobacteria;Halobacteriales;Haloarculaceae;Halosimplex;Halosimplex carlsbadense;Halosimplex carlsbadense 2-9-1	StringTie	intergenic_transcript	5134	5273	+	139	gene_id "STRG.78163"; transcript_id "STRG.78163.1"; cov "5.657143"; FPKM "0.531311"; TPM "0.467988";	STRG.78163.1
NODE_1084_length_22665_cov_56.882663	Archaea;Euryarchaeota;Halobacteria;Halobacteriales;Haloarculaceae;Halosimplex;Halosimplex carlsbadense;Halosimplex carlsbadense 2-9-1	StringTie	intergenic_transcript	1288	1427	+	139	gene_id "STRG.19433"; transcript_id "STRG.19433.1"; cov "205.882797"; FPKM "19.336227"; TPM "17.031702";	STRG.19433.1
NODE_12159_length_7210_cov_56.344375	Archaea;Euryarchaeota;Halobacteria;Halobacteriales;Haloarculaceae;Halosimplex;Halosimplex carlsbadense;Halosimplex carlsbadense 2-9-1	StringTie	intergenic_transcript	5421	5549	+	128	gene_id "STRG.85108"; transcript_id "STRG.85108.1"; cov "682.964172"; FPKM "64.143044"; TPM "56.498363";	STRG.85108.1
NODE_1249_length_21436_cov_60.265189	Archaea;Euryarchaeota;Halobacteria;Halobacteriales;Haloarculaceae;Halosimplex;Halosimplex carlsbadense;Halosimplex carlsbadense 2-9-1	StringTie	intergenic_transcript	14740	14887	+	147	gene_id "STRG.21388"; transcript_id "STRG.21388.2"; cov "552.652222"; FPKM "51.904331"; TPM "45.718281";	STRG.21388.2
NODE_1249_length_21436_cov_60.265189	Archaea;Euryarchaeota;Halobacteria;Halobacteriales;Haloarculaceae;Halosimplex;Halosimplex carlsbadense;Halosimplex carlsbadense 2-9-1	StringTie	intergenic_transcript	20969	21128	+	159	gene_id "STRG.21394"; transcript_id "STRG.21394.3"; cov "82.291061"; FPKM "7.728662"; TPM "6.807547";	STRG.21394.3
NODE_12550_length_7087_cov_15.968003	Archaea;Euryarchaeota;Halobacteria;Halobacteriales;Haloarculaceae;Halosimplex;Halosimplex carlsbadense;Halosimplex carlsbadense 2-9-1	StringTie	intergenic_transcript	6768	6968	+	200	gene_id "STRG.86511"; transcript_id "STRG.86511.2"; cov "50.579304"; FPKM "4.750338"; TPM "4.184185";	STRG.86511.2
NODE_12885_length_6982_cov_64.584380	Archaea;Euryarchaeota;Halobacteria;Halobacteriales;Haloarculaceae;Halosimplex;Halosimplex carlsbadense;Halosimplex carlsbadense 2-9-1	StringTie	intergenic_transcript	648	750	-	102	gene_id "STRG.87742"; transcript_id "STRG.87742.1"; cov "678.746948"; FPKM "63.746975"; TPM "56.149494";	STRG.87742.1
NODE_13322_length_6849_cov_6.221077	Archaea;Euryarchaeota;Halobacteria;Halobacteriales;Haloarculaceae;Halosimplex;Halosimplex carlsbadense;Halosimplex carlsbadense 2-9-1	StringTie	intergenic_transcript	4875	5291	-	416	gene_id "STRG.89323"; transcript_id "STRG.89323.1"; cov "6216.035156"; FPKM "583.801392"; TPM "514.222961";	STRG.89323.1
NODE_13322_length_6849_cov_6.221077	Archaea;Euryarchaeota;Halobacteria;Halobacteriales;Haloarculaceae;Halosimplex;Halosimplex carlsbadense;Halosimplex carlsbadense 2-9-1	StringTie	intergenic_transcript	5107	5266	+	159	gene_id "STRG.89322"; transcript_id "STRG.89322.1"; cov "80.025002"; FPKM "7.515837"; TPM "6.620086";	STRG.89322.1
NODE_14614_length_6490_cov_14.135354	Archaea;Euryarchaeota;Halobacteria;Halobacteriales;Haloarculaceae;Halosimplex;Halosimplex carlsbadense;Halosimplex carlsbadense 2-9-1	StringTie	intergenic_transcript	2530	2735	+	205	gene_id "STRG.93759"; transcript_id "STRG.93759.1"; cov "22.632942"; FPKM "2.125654"; TPM "1.872315";	STRG.93759.1
NODE_14940_length_6406_cov_6.915761	Archaea;Euryarchaeota;Halobacteria;Halobacteriales;Haloarculaceae;Halosimplex;Halosimplex carlsbadense;Halosimplex carlsbadense 2-9-1	StringTie	intergenic_transcript	5640	5728	+	88	gene_id "STRG.94804"; transcript_id "STRG.94804.1"; cov "6.020225"; FPKM "0.565411"; TPM "0.498024";	STRG.94804.1
NODE_17059_length_5913_cov_53.570673	Archaea;Euryarchaeota;Halobacteria;Halobacteriales;Haloarculaceae;Halosimplex;Halosimplex carlsbadense;Halosimplex carlsbadense 2-9-1	StringTie	intergenic_transcript	3765	4125	-	360	gene_id "STRG.101462"; transcript_id "STRG.101462.1"; cov "11.149585"; FPKM "1.047153"; TPM "0.922352";	STRG.101462.1
NODE_17569_length_5805_cov_14.629913	Archaea;Euryarchaeota;Halobacteria;Halobacteriales;Haloarculaceae;Halosimplex;Halosimplex carlsbadense;Halosimplex carlsbadense 2-9-1	StringTie	intergenic_transcript	1365	1674	-	309	gene_id "STRG.102986"; transcript_id "STRG.102986.1"; cov "11.987097"; FPKM "1.125811"; TPM "0.991635";	STRG.102986.1
NODE_17963_length_5729_cov_15.239690	Archaea;Euryarchaeota;Halobacteria;Halobacteriales;Haloarculaceae;Halosimplex;Halosimplex carlsbadense;Halosimplex carlsbadense 2-9-1	StringTie	intergenic_transcript	800	988	+	188	gene_id "STRG.104110"; transcript_id "STRG.104110.1"; cov "33.412697"; FPKM "3.138074"; TPM "2.764073";	STRG.104110.1
NODE_18066_length_5709_cov_6.424301	Archaea;Euryarchaeota;Halobacteria;Halobacteriales;Haloarculaceae;Halosimplex;Halosimplex carlsbadense;Halosimplex carlsbadense 2-9-1	StringTie	intergenic_transcript	3524	3668	+	144	gene_id "STRG.104427"; transcript_id "STRG.104427.1"; cov "5.627586"; FPKM "0.528535"; TPM "0.465543";	STRG.104427.1
NODE_18463_length_5637_cov_15.536188	Archaea;Euryarchaeota;Halobacteria;Halobacteriales;Haloarculaceae;Halosimplex;Halosimplex carlsbadense;Halosimplex carlsbadense 2-9-1	StringTie	intergenic_transcript	3093	3457	+	364	gene_id "STRG.105541"; transcript_id "STRG.105541.1"; cov "7.495891"; FPKM "0.704004"; TPM "0.620099";	STRG.105541.1
NODE_21273_length_5168_cov_15.388031	Archaea;Euryarchaeota;Halobacteria;Halobacteriales;Haloarculaceae;Halosimplex;Halosimplex carlsbadense;Halosimplex carlsbadense 2-9-1	StringTie	intergenic_transcript	3476	3652	-	176	gene_id "STRG.113034"; transcript_id "STRG.113034.1"; cov "25.401131"; FPKM "2.385639"; TPM "2.101314";	STRG.113034.1
NODE_2138_length_17136_cov_57.120368	Archaea;Euryarchaeota;Halobacteria;Halobacteriales;Haloarculaceae;Halosimplex;Halosimplex carlsbadense;Halosimplex carlsbadense 2-9-1	StringTie	intergenic_transcript	2906	3054	+	148	gene_id "STRG.30503"; transcript_id "STRG.30503.1"; cov "523.481079"; FPKM "49.164616"; TPM "43.305092";	STRG.30503.1
NODE_2138_length_17136_cov_57.120368	Archaea;Euryarchaeota;Halobacteria;Halobacteriales;Haloarculaceae;Halosimplex;Halosimplex carlsbadense;Halosimplex carlsbadense 2-9-1	StringTie	intergenic_transcript	3017	3208	-	191	gene_id "STRG.30504"; transcript_id "STRG.30504.1"; cov "6.578125"; FPKM "0.617808"; TPM "0.544177";	STRG.30504.1
NODE_24998_length_4671_cov_64.892331	Archaea;Euryarchaeota;Halobacteria;Halobacteriales;Haloarculaceae;Halosimplex;Halosimplex carlsbadense;Halosimplex carlsbadense 2-9-1	StringTie	intergenic_transcript	2164	2320	+	156	gene_id "STRG.122055"; transcript_id "STRG.122055.1"; cov "6.828025"; FPKM "0.641279"; TPM "0.564850";	STRG.122055.1
NODE_26896_length_4451_cov_11.989991	Archaea;Euryarchaeota;Halobacteria;Halobacteriales;Haloarculaceae;Halosimplex;Halosimplex carlsbadense;Halosimplex carlsbadense 2-9-1	StringTie	intergenic_transcript	2679	2742	-	63	gene_id "STRG.126369"; transcript_id "STRG.126369.1"; cov "8.882812"; FPKM "0.834261"; TPM "0.734833";	STRG.126369.1
NODE_3003_length_14773_cov_54.371586	Archaea;Euryarchaeota;Halobacteria;Halobacteriales;Haloarculaceae;Halosimplex;Halosimplex carlsbadense;Halosimplex carlsbadense 2-9-1	StringTie	intergenic_transcript	5236	5384	-	148	gene_id "STRG.37932"; transcript_id "STRG.37932.2"; cov "7033.159668"; FPKM "660.544556"; TPM "581.819702";	STRG.37932.2
NODE_3084_length_14564_cov_54.999793	Archaea;Euryarchaeota;Halobacteria;Halobacteriales;Haloarculaceae;Halosimplex;Halosimplex carlsbadense;Halosimplex carlsbadense 2-9-1	StringTie	intergenic_transcript	1278	1388	+	110	gene_id "STRG.38552"; transcript_id "STRG.38552.2"; cov "141.108948"; FPKM "13.252757"; TPM "11.673269";	STRG.38552.2
NODE_31519_length_4007_cov_54.052126	Archaea;Euryarchaeota;Halobacteria;Halobacteriales;Haloarculaceae;Halosimplex;Halosimplex carlsbadense;Halosimplex carlsbadense 2-9-1	StringTie	intergenic_transcript	1654	1852	-	198	gene_id "STRG.136096"; transcript_id "STRG.136096.1"; cov "1577.399780"; FPKM "148.147202"; TPM "130.490753";	STRG.136096.1
NODE_33752_length_3831_cov_17.885064	Archaea;Euryarchaeota;Halobacteria;Halobacteriales;Haloarculaceae;Halosimplex;Halosimplex carlsbadense;Halosimplex carlsbadense 2-9-1	StringTie	intergenic_transcript	2863	2992	-	129	gene_id "STRG.140475"; transcript_id "STRG.140475.2"; cov "220.676331"; FPKM "20.725615"; TPM "18.255501";	STRG.140475.2
NODE_34931_length_3739_cov_148.306732	Archaea;Euryarchaeota;Halobacteria;Halobacteriales;Haloarculaceae;Halosimplex;Halosimplex carlsbadense;Halosimplex carlsbadense 2-9-1	StringTie	intergenic_transcript	1439	1628	-	189	gene_id "STRG.142623"; transcript_id "STRG.142623.1"; cov "7.015790"; FPKM "0.658913"; TPM "0.580383";	STRG.142623.1
NODE_35681_length_3686_cov_4.759020	Archaea;Euryarchaeota;Halobacteria;Halobacteriales;Haloarculaceae;Halosimplex;Halosimplex carlsbadense;Halosimplex carlsbadense 2-9-1	StringTie	intergenic_transcript	780	926	-	146	gene_id "STRG.143989"; transcript_id "STRG.143989.1"; cov "40.979591"; FPKM "3.848746"; TPM "3.390046";	STRG.143989.1
NODE_38514_length_3492_cov_4.728542	Archaea;Euryarchaeota;Halobacteria;Halobacteriales;Haloarculaceae;Halosimplex;Halosimplex carlsbadense;Halosimplex carlsbadense 2-9-1	StringTie	intergenic_transcript	330	672	+	342	gene_id "STRG.148980"; transcript_id "STRG.148980.1"; cov "14.023324"; FPKM "1.317051"; TPM "1.160083";	STRG.148980.1
NODE_40143_length_3392_cov_6.653581	Archaea;Euryarchaeota;Halobacteria;Halobacteriales;Haloarculaceae;Halosimplex;Halosimplex carlsbadense;Halosimplex carlsbadense 2-9-1	StringTie	intergenic_transcript	3169	3244	+	75	gene_id "STRG.151840"; transcript_id "STRG.151840.1"; cov "7.755263"; FPKM "0.728364"; TPM "0.641556";	STRG.151840.1
NODE_41106_length_3333_cov_121.413057	Archaea;Euryarchaeota;Halobacteria;Halobacteriales;Haloarculaceae;Halosimplex;Halosimplex carlsbadense;Halosimplex carlsbadense 2-9-1	StringTie	intergenic_transcript	259	421	-	162	gene_id "STRG.153425"; transcript_id "STRG.153425.1"; cov "98.839951"; FPKM "9.282911"; TPM "8.176558";	STRG.153425.1
NODE_43520_length_3203_cov_25.894854	Archaea;Euryarchaeota;Halobacteria;Halobacteriales;Haloarculaceae;Halosimplex;Halosimplex carlsbadense;Halosimplex carlsbadense 2-9-1	StringTie	intergenic_transcript	2775	2964	-	189	gene_id "STRG.157260"; transcript_id "STRG.157260.1"; cov "162.902634"; FPKM "15.299589"; TPM "13.476158";	STRG.157260.1
NODE_5782_length_10809_cov_16.801190	Archaea;Euryarchaeota;Halobacteria;Halobacteriales;Haloarculaceae;Halosimplex;Halosimplex carlsbadense;Halosimplex carlsbadense 2-9-1	StringTie	intergenic_transcript	3354	3529	+	175	gene_id "STRG.56623"; transcript_id "STRG.56623.1"; cov "38.352272"; FPKM "3.601992"; TPM "3.172700";	STRG.56623.1
NODE_5884_length_10715_cov_51.574015	Archaea;Euryarchaeota;Halobacteria;Halobacteriales;Haloarculaceae;Halosimplex;Halosimplex carlsbadense;Halosimplex carlsbadense 2-9-1	StringTie	intergenic_transcript	7711	7919	+	208	gene_id "STRG.57237"; transcript_id "STRG.57237.3"; cov "2635.049316"; FPKM "247.480164"; TPM "217.985046";	STRG.57237.3
NODE_9358_length_8371_cov_28.322391	Archaea;Euryarchaeota;Halobacteria;Halobacteriales;Haloarculaceae;Halosimplex;Halosimplex carlsbadense;Halosimplex carlsbadense 2-9-1	StringTie	intergenic_transcript	5163	5287	-	124	gene_id "STRG.73874"; transcript_id "STRG.73874.2"; cov "455.918854"; FPKM "42.819263"; TPM "37.715992";	STRG.73874.2
NODE_5449_length_11148_cov_10.496169	Archaea;Euryarchaeota;Halobacteria;Halobacteriales;Haloarculaceae;Natronomonas;Natronomonas moolapensis;Natronomonas moolapensis 8.8.11, DSM 18674	StringTie	intergenic_transcript	5351	5586	+	235	gene_id "STRG.54646"; transcript_id "STRG.54646.1"; cov "104.251617"; FPKM "9.791167"; TPM "8.624239";	STRG.54646.1
NODE_13607_length_6754_cov_117.488730	Archaea;Euryarchaeota;Halobacteria;Halobacteriales;Haloarculaceae;Natronomonas;Natronomonas pharaonis;Natronomonas pharaonis Gabara, DSM 2160	StringTie	intergenic_transcript	5981	6265	+	284	gene_id "STRG.90247"; transcript_id "STRG.90247.1"; cov "13.600000"; FPKM "1.277293"; TPM "1.125063";	STRG.90247.1
NODE_1729_length_18796_cov_107.304306	Archaea;Euryarchaeota;Halobacteria;Halobacteriales;Haloarculaceae;Natronomonas;Natronomonas pharaonis;Natronomonas pharaonis Gabara, DSM 2160	StringTie	intergenic_transcript	794	934	-	140	gene_id "STRG.26645"; transcript_id "STRG.26645.1"; cov "5.560284"; FPKM "0.522214"; TPM "0.459976";	STRG.26645.1
NODE_19945_length_5385_cov_80.382739	Archaea;Euryarchaeota;Halobacteria;Halobacteriales;Haloarculaceae;Natronomonas;Natronomonas pharaonis;Natronomonas pharaonis Gabara, DSM 2160	StringTie	intergenic_transcript	4522	4982	+	460	gene_id "STRG.109600"; transcript_id "STRG.109600.1"; cov "6.496746"; FPKM "0.610165"; TPM "0.537445";	STRG.109600.1
NODE_22226_length_5030_cov_108.264322	Archaea;Euryarchaeota;Halobacteria;Halobacteriales;Haloarculaceae;Natronomonas;Natronomonas pharaonis;Natronomonas pharaonis Gabara, DSM 2160	StringTie	intergenic_transcript	3579	3799	-	220	gene_id "STRG.115396"; transcript_id "STRG.115396.1"; cov "6.484163"; FPKM "0.608984"; TPM "0.536404";	STRG.115396.1
NODE_23917_length_4808_cov_17.391542	Archaea;Euryarchaeota;Halobacteria;Halobacteriales;Haloarculaceae;Natronomonas;Natronomonas pharaonis;Natronomonas pharaonis Gabara, DSM 2160	StringTie	intergenic_transcript	4231	4349	+	118	gene_id "STRG.119445"; transcript_id "STRG.119445.1"; cov "15.932773"; FPKM "1.496384"; TPM "1.318042";	STRG.119445.1
NODE_26226_length_4528_cov_15.329756	Archaea;Euryarchaeota;Halobacteria;Halobacteriales;Haloarculaceae;Natronomonas;Natronomonas pharaonis;Natronomonas pharaonis Gabara, DSM 2160	StringTie	intergenic_transcript	4310	4434	-	124	gene_id "STRG.124838"; transcript_id "STRG.124838.1"; cov "73.536003"; FPKM "6.906399"; TPM "6.083282";	STRG.124838.1
NODE_2651_length_15581_cov_20.023895	Archaea;Euryarchaeota;Halobacteria;Halobacteriales;Haloarculaceae;Natronomonas;Natronomonas pharaonis;Natronomonas pharaonis Gabara, DSM 2160	StringTie	intergenic_transcript	6956	7052	-	96	gene_id "STRG.35121"; transcript_id "STRG.35121.1"; cov "5.958763"; FPKM "0.559639"; TPM "0.492940";	STRG.35121.1
NODE_30289_length_4113_cov_9.496796	Archaea;Euryarchaeota;Halobacteria;Halobacteriales;Haloarculaceae;Natronomonas;Natronomonas pharaonis;Natronomonas pharaonis Gabara, DSM 2160	StringTie	intergenic_transcript	2030	2434	+	404	gene_id "STRG.133566"; transcript_id "STRG.133566.1"; cov "5.153086"; FPKM "0.483971"; TPM "0.426290";	STRG.133566.1
NODE_30815_length_4068_cov_53.814852	Archaea;Euryarchaeota;Halobacteria;Halobacteriales;Haloarculaceae;Natronomonas;Natronomonas pharaonis;Natronomonas pharaonis Gabara, DSM 2160	StringTie	intergenic_transcript	3809	3889	-	80	gene_id "STRG.134679"; transcript_id "STRG.134679.1"; cov "21.265434"; FPKM "1.997220"; TPM "1.759188";	STRG.134679.1
NODE_43716_length_3194_cov_4.700542	Archaea;Euryarchaeota;Halobacteria;Halobacteriales;Haloarculaceae;Natronomonas;Natronomonas pharaonis;Natronomonas pharaonis Gabara, DSM 2160	StringTie	intergenic_transcript	88	281	-	193	gene_id "STRG.157589"; transcript_id "STRG.157589.1"; cov "5.835052"; FPKM "0.548020"; TPM "0.482706";	STRG.157589.1
NODE_6776_length_9938_cov_8.047556	Archaea;Euryarchaeota;Halobacteria;Halobacteriales;Haloarculaceae;Natronomonas;Natronomonas pharaonis;Natronomonas pharaonis Gabara, DSM 2160	StringTie	intergenic_transcript	8949	9108	+	159	gene_id "STRG.62086"; transcript_id "STRG.62086.1"; cov "5.100000"; FPKM "0.478985"; TPM "0.421899";	STRG.62086.1
NODE_7586_length_9390_cov_101.432994	Archaea;Euryarchaeota;Halobacteria;Halobacteriales;Haloarculaceae;Natronomonas;Natronomonas pharaonis;Natronomonas pharaonis Gabara, DSM 2160	StringTie	intergenic_transcript	6636	6827	-	191	gene_id "STRG.66109"; transcript_id "STRG.66109.1"; cov "5.677083"; FPKM "0.533184"; TPM "0.469638";	STRG.66109.1
NODE_9523_length_8297_cov_116.107256	Archaea;Euryarchaeota;Halobacteria;Halobacteriales;Haloarculaceae;Natronomonas;Natronomonas pharaonis;Natronomonas pharaonis Gabara, DSM 2160	StringTie	intergenic_transcript	7985	8249	+	264	gene_id "STRG.74558"; transcript_id "STRG.74558.1"; cov "9.139623"; FPKM "0.858381"; TPM "0.756077";	STRG.74558.1
NODE_10963_length_7677_cov_11.792312	Archaea;Euryarchaeota;Halobacteria;Halobacteriales;Halobacteriaceae	StringTie	intergenic_transcript	7239	7424	+	185	gene_id "STRG.80450"; transcript_id "STRG.80450.1"; cov "36.708603"; FPKM "3.447621"; TPM "3.036728";	STRG.80450.1
NODE_1148_length_22158_cov_7.174818	Archaea;Euryarchaeota;Halobacteria;Halobacteriales;Halobacteriaceae	StringTie	intergenic_transcript	14520	14618	+	98	gene_id "STRG.20173"; transcript_id "STRG.20173.1"; cov "7.030303"; FPKM "0.660276"; TPM "0.581583";	STRG.20173.1
NODE_1869_length_18135_cov_113.551051	Archaea;Euryarchaeota;Halobacteria;Halobacteriales;Halobacteriaceae	StringTie	intergenic_transcript	3838	4203	+	365	gene_id "STRG.28006"; transcript_id "STRG.28006.1"; cov "14.800547"; FPKM "1.390047"; TPM "1.224379";	STRG.28006.1
NODE_18707_length_5594_cov_7.416682	Archaea;Euryarchaeota;Halobacteria;Halobacteriales;Halobacteriaceae	StringTie	intergenic_transcript	1683	1810	+	127	gene_id "STRG.106231"; transcript_id "STRG.106231.1"; cov "11.140625"; FPKM "1.046312"; TPM "0.921611";	STRG.106231.1
NODE_2532_length_15956_cov_30.660902	Archaea;Euryarchaeota;Halobacteria;Halobacteriales;Halobacteriaceae	StringTie	intergenic_transcript	12473	12755	+	282	gene_id "STRG.34089"; transcript_id "STRG.34089.1"; cov "5.374558"; FPKM "0.504771"; TPM "0.444612";	STRG.34089.1
NODE_3245_length_14278_cov_7.861703	Archaea;Euryarchaeota;Halobacteria;Halobacteriales;Halobacteriaceae	StringTie	intergenic_transcript	1326	1542	+	216	gene_id "STRG.39833"; transcript_id "STRG.39833.1"; cov "2127.017334"; FPKM "199.766510"; TPM "175.957993";	STRG.39833.1
NODE_35380_length_3708_cov_9.045168	Archaea;Euryarchaeota;Halobacteria;Halobacteriales;Halobacteriaceae	StringTie	intergenic_transcript	1687	1794	-	107	gene_id "STRG.143463"; transcript_id "STRG.143463.1"; cov "5.351852"; FPKM "0.502639"; TPM "0.442733";	STRG.143463.1
NODE_38257_length_3508_cov_8.757892	Archaea;Euryarchaeota;Halobacteria;Halobacteriales;Halobacteriaceae	StringTie	intergenic_transcript	1766	1864	-	98	gene_id "STRG.148534"; transcript_id "STRG.148534.1"; cov "42.464645"; FPKM "3.988220"; TPM "3.512897";	STRG.148534.1
NODE_473_length_30831_cov_9.993047	Archaea;Euryarchaeota;Halobacteria;Halobacteriales;Halobacteriaceae	StringTie	intergenic_transcript	5376	5507	-	131	gene_id "STRG.10937"; transcript_id "STRG.10937.1"; cov "117.787880"; FPKM "11.062474"; TPM "9.744029";	STRG.10937.1
NODE_9828_length_8153_cov_4.785009	Archaea;Euryarchaeota;Halobacteria;Halobacteriales;Halobacteriaceae	StringTie	intergenic_transcript	461	658	-	197	gene_id "STRG.75916"; transcript_id "STRG.75916.1"; cov "363.757568"; FPKM "34.163605"; TPM "30.091927";	STRG.75916.1
NODE_1307_length_21018_cov_14.316558	Archaea;Euryarchaeota;Halobacteria;Halobacteriales;Halobacteriaceae;Haladaptatus	StringTie	intergenic_transcript	17031	17098	+	67	gene_id "STRG.21999"; transcript_id "STRG.21999.1"; cov "5.529412"; FPKM "0.519315"; TPM "0.457422";	STRG.21999.1
NODE_18906_length_5556_cov_7.829667	Archaea;Euryarchaeota;Halobacteria;Halobacteriales;Halobacteriaceae;Haladaptatus	StringTie	intergenic_transcript	706	844	+	138	gene_id "STRG.106780"; transcript_id "STRG.106780.1"; cov "38.513706"; FPKM "3.617154"; TPM "3.186055";	STRG.106780.1
NODE_40746_length_3355_cov_6.885455	Archaea;Euryarchaeota;Halobacteria;Halobacteriales;Halobacteriaceae;Haladaptatus;Haladaptatus litoreus;Haladaptatus litoreus CGMCC 1.7737	StringTie	intergenic_transcript	2869	3050	-	181	gene_id "STRG.152858"; transcript_id "STRG.152858.1"; cov "6.521978"; FPKM "0.612535"; TPM "0.539532";	STRG.152858.1
NODE_7812_length_9248_cov_27.763624	Archaea;Euryarchaeota;Halobacteria;Halobacteriales;Halobacteriaceae;Haladaptatus;Haladaptatus litoreus;Haladaptatus litoreus CGMCC 1.7737	StringTie	intergenic_transcript	1318	1414	-	96	gene_id "STRG.67095"; transcript_id "STRG.67095.1"; cov "6.989691"; FPKM "0.656462"; TPM "0.578224";	STRG.67095.1
NODE_2031_length_17506_cov_5.862071	Archaea;Euryarchaeota;Halobacteria;Halobacteriales;Halobacteriaceae;Haladaptatus;Haladaptatus paucihalophilus;Haladaptatus paucihalophilus DX253	StringTie	intergenic_transcript	2854	2919	-	65	gene_id "STRG.29542"; transcript_id "STRG.29542.1"; cov "5.939394"; FPKM "0.557820"; TPM "0.491338";	STRG.29542.1
NODE_20939_length_5218_cov_5.124734	Archaea;Euryarchaeota;Halobacteria;Halobacteriales;Halobacteriaceae;Haladaptatus;Haladaptatus sp. R4;Haladaptatus sp. R4	StringTie	intergenic_transcript	116	324	-	208	gene_id "STRG.112179"; transcript_id "STRG.112179.1"; cov "34.898010"; FPKM "3.277573"; TPM "2.886946";	STRG.112179.1
NODE_2704_length_15442_cov_42.265289	Archaea;Euryarchaeota;Halobacteria;Halobacteriales;Halobacteriaceae;Haladaptatus;Haladaptatus sp. R4;Haladaptatus sp. R4	StringTie	intergenic_transcript	391	448	+	57	gene_id "STRG.35509"; transcript_id "STRG.35509.1"; cov "5.637931"; FPKM "0.529507"; TPM "0.466399";	STRG.35509.1
NODE_27159_length_4424_cov_18.669490	Archaea;Euryarchaeota;Halobacteria;Halobacteriales;Halobacteriaceae;Halalkalicoccus;Halalkalicoccus paucihalophilus;Halalkalicoccus paucihalophilus DSM 24557	StringTie	intergenic_transcript	3094	3273	-	179	gene_id "STRG.126954"; transcript_id "STRG.126954.1"; cov "6.727778"; FPKM "0.631864"; TPM "0.556557";	STRG.126954.1
NODE_39278_length_3446_cov_3.553819	Archaea;Euryarchaeota;Halobacteria;Halobacteriales;Halobacteriaceae;Halarchaeum;Halarchaeum acidiphilum;Halarchaeum acidiphilum JCM 16109	StringTie	intergenic_transcript	2265	2421	-	156	gene_id "STRG.150321"; transcript_id "STRG.150321.1"; cov "40.178402"; FPKM "3.773500"; TPM "3.323767";	STRG.150321.1
NODE_4384_length_12391_cov_6.851411	Archaea;Euryarchaeota;Halobacteria;Halobacteriales;Halobacteriaceae;Halarchaeum;Halarchaeum acidiphilum;Halarchaeum acidiphilum JCM 16109	StringTie	intergenic_transcript	5629	5870	-	241	gene_id "STRG.47913"; transcript_id "STRG.47913.1"; cov "5.760331"; FPKM "0.541002"; TPM "0.476525";	STRG.47913.1
NODE_12800_length_7008_cov_62.948224	Archaea;Euryarchaeota;Halobacteria;Halobacteriales;Halobacteriaceae;Haloarchaeobius;Haloarchaeobius iranensis;Haloarchaeobius iranensis IBRC-M 10013	StringTie	intergenic_transcript	4619	4967	+	348	gene_id "STRG.87434"; transcript_id "STRG.87434.1"; cov "16.156160"; FPKM "1.517364"; TPM "1.336522";	STRG.87434.1
NODE_15122_length_6365_cov_4.261173	Archaea;Euryarchaeota;Halobacteria;Halobacteriales;Halobacteriaceae;Haloarchaeobius;Haloarchaeobius iranensis;Haloarchaeobius iranensis IBRC-M 10013	StringTie	intergenic_transcript	2124	2316	-	192	gene_id "STRG.95400"; transcript_id "STRG.95400.1"; cov "12.259068"; FPKM "1.151355"; TPM "1.014134";	STRG.95400.1
NODE_25834_length_4573_cov_4.542718	Archaea;Euryarchaeota;Halobacteria;Halobacteriales;Halobacteriaceae;Haloarchaeobius;Haloarchaeobius iranensis;Haloarchaeobius iranensis IBRC-M 10013	StringTie	intergenic_transcript	2521	2646	+	125	gene_id "STRG.123979"; transcript_id "STRG.123979.1"; cov "5.904762"; FPKM "0.554567"; TPM "0.488473";	STRG.123979.1
NODE_31657_length_3996_cov_6.676732	Archaea;Euryarchaeota;Halobacteria;Halobacteriales;Halobacteriaceae;Haloarchaeobius;Haloarchaeobius iranensis;Haloarchaeobius iranensis IBRC-M 10013	StringTie	intergenic_transcript	3898	3955	+	57	gene_id "STRG.136364"; transcript_id "STRG.136364.1"; cov "5.000000"; FPKM "0.469593"; TPM "0.413626";	STRG.136364.1
NODE_32043_length_3962_cov_33.747888	Archaea;Euryarchaeota;Halobacteria;Halobacteriales;Halobacteriaceae;Haloarchaeobius;Haloarchaeobius iranensis;Haloarchaeobius iranensis IBRC-M 10013	StringTie	intergenic_transcript	239	386	-	147	gene_id "STRG.137110"; transcript_id "STRG.137110.1"; cov "5.081081"; FPKM "0.477208"; TPM "0.420334";	STRG.137110.1
NODE_7650_length_9347_cov_7.696513	Archaea;Euryarchaeota;Halobacteria;Halobacteriales;Halobacteriaceae;Haloarchaeobius;Haloarchaeobius iranensis;Haloarchaeobius iranensis IBRC-M 10013	StringTie	intergenic_transcript	6731	6979	+	248	gene_id "STRG.66426"; transcript_id "STRG.66426.1"; cov "6462.120117"; FPKM "606.913330"; TPM "534.580322";	STRG.66426.1
NODE_11441_length_7489_cov_20.716976	Archaea;Euryarchaeota;Halobacteria;Halobacteriales;Halobacteriaceae;Halobacterium;Halobacterium jilantaiense;Halobacterium jilantaiense CGMCC 1.5337	StringTie	intergenic_transcript	3330	3385	-	55	gene_id "STRG.82346"; transcript_id "STRG.82346.1"; cov "33.410713"; FPKM "3.137888"; TPM "2.763909";	STRG.82346.1
NODE_1156_length_22041_cov_22.339716	Archaea;Euryarchaeota;Halobacteria;Halobacteriales;Halobacteriaceae;Halobacterium;Halobacterium jilantaiense;Halobacterium jilantaiense CGMCC 1.5337	StringTie	intergenic_transcript	8753	8824	+	71	gene_id "STRG.20253"; transcript_id "STRG.20253.1"; cov "8.126389"; FPKM "0.763219"; TPM "0.672257";	STRG.20253.1
NODE_22682_length_4970_cov_124.087080	Archaea;Euryarchaeota;Halobacteria;Halobacteriales;Halobacteriaceae;Halobacterium;Halobacterium jilantaiense;Halobacterium jilantaiense CGMCC 1.5337	StringTie	intergenic_transcript	3913	4122	-	209	gene_id "STRG.116473"; transcript_id "STRG.116473.2"; cov "91.493004"; FPKM "8.592896"; TPM "7.568779";	STRG.116473.2
NODE_24596_length_4722_cov_10.575959	Archaea;Euryarchaeota;Halobacteria;Halobacteriales;Halobacteriaceae;Halobacterium;Halobacterium jilantaiense;Halobacterium jilantaiense CGMCC 1.5337	StringTie	intergenic_transcript	3412	3809	-	397	gene_id "STRG.121086"; transcript_id "STRG.121086.1"; cov "6.952261"; FPKM "0.652947"; TPM "0.575127";	STRG.121086.1
NODE_29669_length_4174_cov_7.744355	Archaea;Euryarchaeota;Halobacteria;Halobacteriales;Halobacteriaceae;Halobacterium;Halobacterium jilantaiense;Halobacterium jilantaiense CGMCC 1.5337	StringTie	intergenic_transcript	1078	1147	+	69	gene_id "STRG.132260"; transcript_id "STRG.132260.1"; cov "72.071426"; FPKM "6.768848"; TPM "5.962125";	STRG.132260.1
NODE_35229_length_3719_cov_32.042849	Archaea;Euryarchaeota;Halobacteria;Halobacteriales;Halobacteriaceae;Halobacterium;Halobacterium sp. CBA1132;Halobacterium sp. CBA1132	StringTie	intergenic_transcript	2427	2585	-	158	gene_id "STRG.143184"; transcript_id "STRG.143184.1"; cov "6.867925"; FPKM "0.645026"; TPM "0.568151";	STRG.143184.1
NODE_46828_length_3043_cov_36.672021	Archaea;Euryarchaeota;Halobacteria;Halobacteriales;Halobacteriaceae;Halobacterium;Halobacterium sp. CBA1132;Halobacterium sp. CBA1132	StringTie	intergenic_transcript	467	647	+	180	gene_id "STRG.162403"; transcript_id "STRG.162403.1"; cov "22.023020"; FPKM "2.068372"; TPM "1.821859";	STRG.162403.1
NODE_17174_length_5885_cov_128.129160	Archaea;Euryarchaeota;Halobacteria;Halobacteriales;Halobacteriaceae;Halobacterium;Halobacterium sp. DL1;Halobacterium sp. DL1	StringTie	intergenic_transcript	665	796	+	131	gene_id "STRG.101785"; transcript_id "STRG.101785.1"; cov "154.180176"; FPKM "14.480388"; TPM "12.754590";	STRG.101785.1
NODE_39698_length_3419_cov_11.148335	Archaea;Euryarchaeota;Halobacteria;Halobacteriales;Halobacteriaceae;Halobacterium;Halobacterium sp. DL1;Halobacterium sp. DL1	StringTie	intergenic_transcript	1355	1636	-	281	gene_id "STRG.151072"; transcript_id "STRG.151072.1"; cov "5.570922"; FPKM "0.523213"; TPM "0.460856";	STRG.151072.1
NODE_7987_length_9141_cov_7.343716	Archaea;Euryarchaeota;Halobacteria;Halobacteriales;Halobacteriaceae;Halobacterium;Halobacterium sp. DL1;Halobacterium sp. DL1	StringTie	intergenic_transcript	8671	8765	+	94	gene_id "STRG.67873"; transcript_id "STRG.67873.1"; cov "5.031579"; FPKM "0.472559"; TPM "0.416239";	STRG.67873.1
NODE_10898_length_7703_cov_51.922202	Archaea;Euryarchaeota;Halobacteria;Halobacteriales;Halobacteriaceae;Halovenus;Halovenus aranensis;Halovenus aranensis IBRC-M10015	StringTie	intergenic_transcript	4980	5045	+	65	gene_id "STRG.80214"; transcript_id "STRG.80214.1"; cov "6.348485"; FPKM "0.596241"; TPM "0.525180";	STRG.80214.1
NODE_11487_length_7472_cov_12.631657	Archaea;Euryarchaeota;Halobacteria;Halobacteriales;Halobacteriaceae;Halovenus;Halovenus aranensis;Halovenus aranensis IBRC-M10015	StringTie	intergenic_transcript	4381	4539	+	158	gene_id "STRG.82528"; transcript_id "STRG.82528.1"; cov "178.870789"; FPKM "16.799297"; TPM "14.797126";	STRG.82528.1
NODE_11755_length_7361_cov_25.857104	Archaea;Euryarchaeota;Halobacteria;Halobacteriales;Halobacteriaceae;Halovenus;Halovenus aranensis;Halovenus aranensis IBRC-M10015	StringTie	intergenic_transcript	5443	5784	-	341	gene_id "STRG.83588"; transcript_id "STRG.83588.1"; cov "9.134503"; FPKM "0.857900"; TPM "0.755654";	STRG.83588.1
NODE_12433_length_7123_cov_17.794143	Archaea;Euryarchaeota;Halobacteria;Halobacteriales;Halobacteriaceae;Halovenus;Halovenus aranensis;Halovenus aranensis IBRC-M10015	StringTie	intergenic_transcript	4622	4793	-	171	gene_id "STRG.86135"; transcript_id "STRG.86135.1"; cov "5.058139"; FPKM "0.475053"; TPM "0.418436";	STRG.86135.1
NODE_1566_length_19444_cov_24.028986	Archaea;Euryarchaeota;Halobacteria;Halobacteriales;Halobacteriaceae;Halovenus;Halovenus aranensis;Halovenus aranensis IBRC-M10015	StringTie	intergenic_transcript	7005	7140	+	135	gene_id "STRG.24951"; transcript_id "STRG.24951.1"; cov "5.808824"; FPKM "0.545557"; TPM "0.480536";	STRG.24951.1
NODE_1982_length_17691_cov_4.683772	Archaea;Euryarchaeota;Halobacteria;Halobacteriales;Halobacteriaceae;Halovenus;Halovenus aranensis;Halovenus aranensis IBRC-M10015	StringTie	intergenic_transcript	11162	11368	+	206	gene_id "STRG.29095"; transcript_id "STRG.29095.1"; cov "1047.909912"; FPKM "98.418243"; TPM "86.688583";	STRG.29095.1
NODE_2002_length_17608_cov_7.180254	Archaea;Euryarchaeota;Halobacteria;Halobacteriales;Halobacteriaceae;Halovenus;Halovenus aranensis;Halovenus aranensis IBRC-M10015	StringTie	intergenic_transcript	16962	17180	+	218	gene_id "STRG.29288"; transcript_id "STRG.29288.1"; cov "9.840182"; FPKM "0.924176"; TPM "0.814031";	STRG.29288.1
NODE_22145_length_5043_cov_9.745790	Archaea;Euryarchaeota;Halobacteria;Halobacteriales;Halobacteriaceae;Halovenus;Halovenus aranensis;Halovenus aranensis IBRC-M10015	StringTie	intergenic_transcript	4317	4368	+	51	gene_id "STRG.115200"; transcript_id "STRG.115200.1"; cov "5.884615"; FPKM "0.552675"; TPM "0.486806";	STRG.115200.1
NODE_23982_length_4799_cov_56.000843	Archaea;Euryarchaeota;Halobacteria;Halobacteriales;Halobacteriaceae;Halovenus;Halovenus aranensis;Halovenus aranensis IBRC-M10015	StringTie	intergenic_transcript	4313	4544	-	231	gene_id "STRG.119625"; transcript_id "STRG.119625.1"; cov "388.310333"; FPKM "36.469566"; TPM "32.123062";	STRG.119625.1
NODE_24149_length_4778_cov_8.897099	Archaea;Euryarchaeota;Halobacteria;Halobacteriales;Halobacteriaceae;Halovenus;Halovenus aranensis;Halovenus aranensis IBRC-M10015	StringTie	intergenic_transcript	2870	3019	+	149	gene_id "STRG.120038"; transcript_id "STRG.120038.1"; cov "54.866665"; FPKM "5.153001"; TPM "4.538857";	STRG.120038.1
NODE_24698_length_4708_cov_5.180959	Archaea;Euryarchaeota;Halobacteria;Halobacteriales;Halobacteriaceae;Halovenus;Halovenus aranensis;Halovenus aranensis IBRC-M10015	StringTie	intergenic_transcript	3818	3942	+	124	gene_id "STRG.121333"; transcript_id "STRG.121333.1"; cov "13.877333"; FPKM "1.303340"; TPM "1.148005";	STRG.121333.1
NODE_2785_length_15273_cov_27.181693	Archaea;Euryarchaeota;Halobacteria;Halobacteriales;Halobacteriaceae;Halovenus;Halovenus aranensis;Halovenus aranensis IBRC-M10015	StringTie	intergenic_transcript	9524	9689	-	165	gene_id "STRG.36129"; transcript_id "STRG.36129.1"; cov "6.433735"; FPKM "0.604247"; TPM "0.532232";	STRG.36129.1
NODE_32054_length_3961_cov_101.665131	Archaea;Euryarchaeota;Halobacteria;Halobacteriales;Halobacteriaceae;Halovenus;Halovenus aranensis;Halovenus aranensis IBRC-M10015	StringTie	intergenic_transcript	1669	1853	+	184	gene_id "STRG.137130"; transcript_id "STRG.137130.1"; cov "77.547333"; FPKM "7.283138"; TPM "6.415121";	STRG.137130.1
NODE_33362_length_3860_cov_4.728778	Archaea;Euryarchaeota;Halobacteria;Halobacteriales;Halobacteriaceae;Halovenus;Halovenus aranensis;Halovenus aranensis IBRC-M10015	StringTie	intergenic_transcript	2135	2198	+	63	gene_id "STRG.139715"; transcript_id "STRG.139715.1"; cov "5.437500"; FPKM "0.510682"; TPM "0.449818";	STRG.139715.1
NODE_3467_length_13844_cov_5.153021	Archaea;Euryarchaeota;Halobacteria;Halobacteriales;Halobacteriaceae;Halovenus;Halovenus aranensis;Halovenus aranensis IBRC-M10015	StringTie	intergenic_transcript	4528	4590	+	62	gene_id "STRG.41456"; transcript_id "STRG.41456.1"; cov "13.111111"; FPKM "1.231377"; TPM "1.084620";	STRG.41456.1
NODE_3469_length_13842_cov_24.172917	Archaea;Euryarchaeota;Halobacteria;Halobacteriales;Halobacteriaceae;Halovenus;Halovenus aranensis;Halovenus aranensis IBRC-M10015	StringTie	intergenic_transcript	10757	10882	-	125	gene_id "STRG.41485"; transcript_id "STRG.41485.1"; cov "5.841270"; FPKM "0.548604"; TPM "0.483220";	STRG.41485.1
NODE_36869_length_3600_cov_8.165867	Archaea;Euryarchaeota;Halobacteria;Halobacteriales;Halobacteriaceae;Halovenus;Halovenus aranensis;Halovenus aranensis IBRC-M10015	StringTie	intergenic_transcript	138	201	+	63	gene_id "STRG.146101"; transcript_id "STRG.146101.1"; cov "5.718750"; FPKM "0.537097"; TPM "0.473085";	STRG.146101.1
NODE_38618_length_3485_cov_5.810204	Archaea;Euryarchaeota;Halobacteria;Halobacteriales;Halobacteriaceae;Halovenus;Halovenus aranensis;Halovenus aranensis IBRC-M10015	StringTie	intergenic_transcript	47	123	+	76	gene_id "STRG.149156"; transcript_id "STRG.149156.1"; cov "13.714286"; FPKM "1.288027"; TPM "1.134517";	STRG.149156.1
NODE_39008_length_3461_cov_44.693482	Archaea;Euryarchaeota;Halobacteria;Halobacteriales;Halobacteriaceae;Halovenus;Halovenus aranensis;Halovenus aranensis IBRC-M10015	StringTie	intergenic_transcript	2968	3393	-	425	gene_id "STRG.149844"; transcript_id "STRG.149844.1"; cov "42.335682"; FPKM "3.976109"; TPM "3.502229";	STRG.149844.1
NODE_4488_length_12234_cov_36.740209	Archaea;Euryarchaeota;Halobacteria;Halobacteriales;Halobacteriaceae;Halovenus;Halovenus aranensis;Halovenus aranensis IBRC-M10015	StringTie	intergenic_transcript	11452	11869	+	417	gene_id "STRG.48547"; transcript_id "STRG.48547.1"; cov "32.287083"; FPKM "3.032358"; TPM "2.670956";	STRG.48547.1
NODE_47432_length_3016_cov_3.905437	Archaea;Euryarchaeota;Halobacteria;Halobacteriales;Halobacteriaceae;Halovenus;Halovenus aranensis;Halovenus aranensis IBRC-M10015	StringTie	intergenic_transcript	1458	1683	+	225	gene_id "STRG.163287"; transcript_id "STRG.163287.1"; cov "5.407080"; FPKM "0.507825"; TPM "0.447302";	STRG.163287.1
NODE_6288_length_10335_cov_24.484825	Archaea;Euryarchaeota;Halobacteria;Halobacteriales;Halobacteriaceae;Halovenus;Halovenus aranensis;Halovenus aranensis IBRC-M10015	StringTie	intergenic_transcript	3992	4059	+	67	gene_id "STRG.59504"; transcript_id "STRG.59504.1"; cov "48.301468"; FPKM "4.536407"; TPM "3.995750";	STRG.59504.1
NODE_6425_length_10213_cov_24.678382	Archaea;Euryarchaeota;Halobacteria;Halobacteriales;Halobacteriaceae;Halovenus;Halovenus aranensis;Halovenus aranensis IBRC-M10015	StringTie	intergenic_transcript	6085	6184	-	99	gene_id "STRG.60251"; transcript_id "STRG.60251.1"; cov "24.180000"; FPKM "2.270952"; TPM "2.000296";	STRG.60251.1
NODE_7021_length_9771_cov_5.508131	Archaea;Euryarchaeota;Halobacteria;Halobacteriales;Halobacteriaceae;Halovenus;Halovenus aranensis;Halovenus aranensis IBRC-M10015	StringTie	intergenic_transcript	4033	4271	-	238	gene_id "STRG.63310"; transcript_id "STRG.63310.1"; cov "44.820084"; FPKM "4.209440"; TPM "3.707752";	STRG.63310.1
NODE_7824_length_9242_cov_8.338522	Archaea;Euryarchaeota;Halobacteria;Halobacteriales;Halobacteriaceae;Halovenus;Halovenus aranensis;Halovenus aranensis IBRC-M10015	StringTie	intergenic_transcript	4252	4444	+	192	gene_id "STRG.67160"; transcript_id "STRG.67160.1"; cov "114.279793"; FPKM "10.733000"; TPM "9.453822";	STRG.67160.1
NODE_9182_length_8457_cov_36.365627	Archaea;Euryarchaeota;Halobacteria;Halobacteriales;Halobacteriaceae;Halovenus;Halovenus aranensis;Halovenus aranensis IBRC-M10015	StringTie	intergenic_transcript	8022	8333	+	311	gene_id "STRG.73108"; transcript_id "STRG.73108.1"; cov "5.048077"; FPKM "0.474108"; TPM "0.417603";	STRG.73108.1
NODE_10494_length_7870_cov_4.297249	Archaea;Euryarchaeota;Halobacteria;Halobacteriales;Halobacteriaceae;Natronoarchaeum;Natronoarchaeum philippinense;Natronoarchaeum philippinense DSM 27208	StringTie	intergenic_transcript	6502	6554	+	52	gene_id "STRG.78650"; transcript_id "STRG.78650.1"; cov "12.452830"; FPKM "1.169553"; TPM "1.030163";	STRG.78650.1
NODE_12764_length_7019_cov_55.548392	Archaea;Euryarchaeota;Halobacteria;Halobacteriales;Halobacteriaceae;Natronoarchaeum;Natronoarchaeum philippinense;Natronoarchaeum philippinense DSM 27208	StringTie	intergenic_transcript	3609	3760	-	151	gene_id "STRG.87314"; transcript_id "STRG.87314.1"; cov "171.151321"; FPKM "16.074295"; TPM "14.158532";	STRG.87314.1
NODE_1601_length_19294_cov_8.302874	Archaea;Euryarchaeota;Halobacteria;Halobacteriales;Halobacteriaceae;Natronoarchaeum;Natronoarchaeum philippinense;Natronoarchaeum philippinense DSM 27208	StringTie	intergenic_transcript	1109	1263	-	154	gene_id "STRG.25353"; transcript_id "STRG.25353.1"; cov "8.658065"; FPKM "0.813153"; TPM "0.716240";	STRG.25353.1
NODE_1763_length_18630_cov_9.385034	Archaea;Euryarchaeota;Halobacteria;Halobacteriales;Halobacteriaceae;Natronoarchaeum;Natronoarchaeum philippinense;Natronoarchaeum philippinense DSM 27208	StringTie	intergenic_transcript	8188	8296	+	108	gene_id "STRG.27003"; transcript_id "STRG.27003.1"; cov "7.504587"; FPKM "0.704820"; TPM "0.620819";	STRG.27003.1
NODE_2157_length_17078_cov_9.555543	Archaea;Euryarchaeota;Halobacteria;Halobacteriales;Halobacteriaceae;Natronoarchaeum;Natronoarchaeum philippinense;Natronoarchaeum philippinense DSM 27208	StringTie	intergenic_transcript	13087	13274	-	187	gene_id "STRG.30691"; transcript_id "STRG.30691.1"; cov "5.755319"; FPKM "0.540532"; TPM "0.476110";	STRG.30691.1
NODE_28205_length_4317_cov_42.973956	Archaea;Euryarchaeota;Halobacteria;Halobacteriales;Halobacteriaceae;Natronoarchaeum;Natronoarchaeum philippinense;Natronoarchaeum philippinense DSM 27208	StringTie	intergenic_transcript	2305	2412	-	107	gene_id "STRG.129200"; transcript_id "STRG.129200.1"; cov "164.566864"; FPKM "15.455891"; TPM "13.613832";	STRG.129200.1
NODE_2875_length_15043_cov_9.602415	Archaea;Euryarchaeota;Halobacteria;Halobacteriales;Halobacteriaceae;Natronoarchaeum;Natronoarchaeum philippinense;Natronoarchaeum philippinense DSM 27208	StringTie	intergenic_transcript	12794	12946	+	152	gene_id "STRG.36899"; transcript_id "STRG.36899.1"; cov "19.385620"; FPKM "1.820671"; TPM "1.603680";	STRG.36899.1
NODE_41417_length_3316_cov_4.583870	Archaea;Euryarchaeota;Halobacteria;Halobacteriales;Halobacteriaceae;Natronoarchaeum;Natronoarchaeum philippinense;Natronoarchaeum philippinense DSM 27208	StringTie	intergenic_transcript	2736	2933	+	197	gene_id "STRG.153927"; transcript_id "STRG.153927.1"; cov "30.919191"; FPKM "2.903888"; TPM "2.557797";	STRG.153927.1
NODE_5723_length_10864_cov_8.910260	Archaea;Euryarchaeota;Halobacteria;Halobacteriales;Halobacteriaceae;Natronoarchaeum;Natronoarchaeum philippinense;Natronoarchaeum philippinense DSM 27208	StringTie	intergenic_transcript	4316	4517	+	201	gene_id "STRG.56262"; transcript_id "STRG.56262.1"; cov "874.257446"; FPKM "82.109047"; TPM "72.323151";	STRG.56262.1
NODE_11094_length_7632_cov_134.358717	Archaea;Euryarchaeota;Halobacteria;Halobacteriales;Halococcaceae;Halococcus	StringTie	intergenic_transcript	4022	4239	-	217	gene_id "STRG.80971"; transcript_id "STRG.80971.1"; cov "5.275229"; FPKM "0.495442"; TPM "0.436395";	STRG.80971.1
NODE_16298_length_6090_cov_102.363380	Archaea;Euryarchaeota;Halobacteria;Halobacteriales;Halococcaceae;Halococcus	StringTie	intergenic_transcript	3868	4019	-	151	gene_id "STRG.99119"; transcript_id "STRG.99119.1"; cov "5.815790"; FPKM "0.546211"; TPM "0.481113";	STRG.99119.1
NODE_18647_length_5605_cov_9.418559	Archaea;Euryarchaeota;Halobacteria;Halobacteriales;Halococcaceae;Halococcus	StringTie	intergenic_transcript	1850	1911	-	61	gene_id "STRG.106069"; transcript_id "STRG.106069.1"; cov "12.435484"; FPKM "1.167923"; TPM "1.028728";	STRG.106069.1
NODE_18984_length_5541_cov_56.208713	Archaea;Euryarchaeota;Halobacteria;Halobacteriales;Halococcaceae;Halococcus	StringTie	intergenic_transcript	3359	3479	-	120	gene_id "STRG.106997"; transcript_id "STRG.106997.1"; cov "36.314049"; FPKM "3.410565"; TPM "3.004088";	STRG.106997.1
NODE_2363_length_16426_cov_137.686030	Archaea;Euryarchaeota;Halobacteria;Halobacteriales;Halococcaceae;Halococcus	StringTie	intergenic_transcript	5949	6067	+	118	gene_id "STRG.32576"; transcript_id "STRG.32576.1"; cov "200.672272"; FPKM "18.846861"; TPM "16.600658";	STRG.32576.1
NODE_4507_length_12217_cov_37.884147	Archaea;Euryarchaeota;Halobacteria;Halobacteriales;Halococcaceae;Halococcus	StringTie	intergenic_transcript	1387	1455	-	68	gene_id "STRG.48671"; transcript_id "STRG.48671.1"; cov "5.318841"; FPKM "0.499538"; TPM "0.440002";	STRG.48671.1
NODE_4555_length_12142_cov_38.341607	Archaea;Euryarchaeota;Halobacteria;Halobacteriales;Halococcaceae;Halococcus	StringTie	intergenic_transcript	10832	10947	+	115	gene_id "STRG.48983"; transcript_id "STRG.48983.1"; cov "43.226444"; FPKM "4.059768"; TPM "3.575917";	STRG.48983.1
NODE_4582_length_12110_cov_130.999585	Archaea;Euryarchaeota;Halobacteria;Halobacteriales;Halococcaceae;Halococcus	StringTie	intergenic_transcript	10016	10178	-	162	gene_id "STRG.49169"; transcript_id "STRG.49169.1"; cov "150.164474"; FPKM "14.103239"; TPM "12.422391";	STRG.49169.1
NODE_527_length_29671_cov_217.220590	Archaea;Euryarchaeota;Halobacteria;Halobacteriales;Halococcaceae;Halococcus	StringTie	intergenic_transcript	24992	25125	+	133	gene_id "STRG.11841"; transcript_id "STRG.11841.1"; cov "1606.702148"; FPKM "150.899246"; TPM "132.914810";	STRG.11841.1
NODE_5456_length_11140_cov_35.405683	Archaea;Euryarchaeota;Halobacteria;Halobacteriales;Halococcaceae;Halococcus	StringTie	intergenic_transcript	8285	8346	+	61	gene_id "STRG.54679"; transcript_id "STRG.54679.1"; cov "5.258065"; FPKM "0.493830"; TPM "0.434975";	STRG.54679.1
NODE_5794_length_10794_cov_10.858274	Archaea;Euryarchaeota;Halobacteria;Halobacteriales;Halococcaceae;Halococcus	StringTie	intergenic_transcript	1041	1226	+	185	gene_id "STRG.56690"; transcript_id "STRG.56690.1"; cov "107.107529"; FPKM "10.059390"; TPM "8.860495";	STRG.56690.1
NODE_857_length_25059_cov_10.079187	Archaea;Euryarchaeota;Halobacteria;Halobacteriales;Halococcaceae;Halococcus	StringTie	intergenic_transcript	1249	1381	+	132	gene_id "STRG.16612"; transcript_id "STRG.16612.1"; cov "295.518799"; FPKM "27.754715"; TPM "24.446859";	STRG.16612.1
NODE_8882_length_8624_cov_131.009219	Archaea;Euryarchaeota;Halobacteria;Halobacteriales;Halococcaceae;Halococcus	StringTie	intergenic_transcript	7576	7718	-	142	gene_id "STRG.71871"; transcript_id "STRG.71871.3"; cov "783.879883"; FPKM "73.620911"; TPM "64.846642";	STRG.71871.3
NODE_13228_length_6874_cov_226.054993	Archaea;Euryarchaeota;Halobacteria;Halobacteriales;Halococcaceae;Halococcus;Halococcus agarilyticus;Halococcus agarilyticus 197A	StringTie	intergenic_transcript	1088	1187	-	99	gene_id "STRG.88954"; transcript_id "STRG.88954.1"; cov "57.020000"; FPKM "5.355239"; TPM "4.716992";	STRG.88954.1
NODE_2557_length_15855_cov_104.198354	Archaea;Euryarchaeota;Halobacteria;Halobacteriales;Halococcaceae;Halococcus;Halococcus agarilyticus;Halococcus agarilyticus 197A	StringTie	intergenic_transcript	14452	14600	+	148	gene_id "STRG.34324"; transcript_id "STRG.34324.1"; cov "12.778523"; FPKM "1.200141"; TPM "1.057106";	STRG.34324.1
NODE_28788_length_4261_cov_48.368521	Archaea;Euryarchaeota;Halobacteria;Halobacteriales;Halococcaceae;Halococcus;Halococcus agarilyticus;Halococcus agarilyticus 197A	StringTie	intergenic_transcript	906	1032	-	126	gene_id "STRG.130382"; transcript_id "STRG.130382.1"; cov "7.370079"; FPKM "0.692188"; TPM "0.609691";	STRG.130382.1
NODE_30402_length_4103_cov_5.366107	Archaea;Euryarchaeota;Halobacteria;Halobacteriales;Halococcaceae;Halococcus;Halococcus agarilyticus;Halococcus agarilyticus 197A	StringTie	intergenic_transcript	1837	1965	+	128	gene_id "STRG.133801"; transcript_id "STRG.133801.1"; cov "10.263566"; FPKM "0.963940"; TPM "0.849056";	STRG.133801.1
NODE_33310_length_3863_cov_132.662290	Archaea;Euryarchaeota;Halobacteria;Halobacteriales;Halococcaceae;Halococcus;Halococcus agarilyticus;Halococcus agarilyticus 197A	StringTie	intergenic_transcript	3570	3679	-	109	gene_id "STRG.139611"; transcript_id "STRG.139611.1"; cov "76.981819"; FPKM "7.230026"; TPM "6.368338";	STRG.139611.1
NODE_4427_length_12320_cov_137.538850	Archaea;Euryarchaeota;Halobacteria;Halobacteriales;Halococcaceae;Halococcus;Halococcus agarilyticus;Halococcus agarilyticus 197A	StringTie	intergenic_transcript	9753	9892	+	139	gene_id "STRG.48195"; transcript_id "STRG.48195.1"; cov "6.871428"; FPKM "0.645355"; TPM "0.568440";	STRG.48195.1
NODE_46891_length_3040_cov_194.742379	Archaea;Euryarchaeota;Halobacteria;Halobacteriales;Halococcaceae;Halococcus;Halococcus agarilyticus;Halococcus agarilyticus 197A	StringTie	intergenic_transcript	2666	2717	+	51	gene_id "STRG.162504"; transcript_id "STRG.162504.1"; cov "11.692307"; FPKM "1.098125"; TPM "0.967249";	STRG.162504.1
NODE_24318_length_4757_cov_10.174819	Archaea;Euryarchaeota;Halobacteria;Halobacteriales;Halococcaceae;Halococcus;Halococcus hamelinensis;Halococcus hamelinensis 100A6	StringTie	intergenic_transcript	1268	1358	+	90	gene_id "STRG.120430"; transcript_id "STRG.120430.1"; cov "6.263736"; FPKM "0.588281"; TPM "0.518169";	STRG.120430.1
NODE_3110_length_14508_cov_129.827648	Archaea;Euryarchaeota;Halobacteria;Halobacteriales;Halococcaceae;Halococcus;Halococcus hamelinensis;Halococcus hamelinensis 100A6	StringTie	intergenic_transcript	12862	13189	+	327	gene_id "STRG.38745"; transcript_id "STRG.38745.1"; cov "7.067073"; FPKM "0.663730"; TPM "0.584625";	STRG.38745.1
NODE_43909_length_3184_cov_38.381272	Archaea;Euryarchaeota;Halobacteria;Halobacteriales;Halococcaceae;Halococcus;Halococcus morrhuae;Halococcus morrhuae DSM 1307	StringTie	intergenic_transcript	927	1013	+	86	gene_id "STRG.157921"; transcript_id "STRG.157921.1"; cov "70.390808"; FPKM "6.611007"; TPM "5.823096";	STRG.157921.1
NODE_45011_length_3129_cov_10.811321	Archaea;Euryarchaeota;Halobacteria;Halobacteriales;Halococcaceae;Halococcus;Halococcus morrhuae;Halococcus morrhuae DSM 1307	StringTie	intergenic_transcript	1127	1191	+	64	gene_id "STRG.159664"; transcript_id "STRG.159664.1"; cov "12.800000"; FPKM "1.202158"; TPM "1.058883";	STRG.159664.1
NODE_26004_length_4552_cov_25.429397	Archaea;Euryarchaeota;Halobacteria;Halobacteriales;Halococcaceae;Halococcus;Halococcus saccharolyticus;Halococcus saccharolyticus DSM 5350	StringTie	intergenic_transcript	2615	2751	+	136	gene_id "STRG.124344"; transcript_id "STRG.124344.1"; cov "5.182482"; FPKM "0.486731"; TPM "0.428722";	STRG.124344.1
NODE_49_length_63535_cov_42.213264	Archaea;Euryarchaeota;Halobacteria;Halobacteriales;Halococcaceae;Halococcus;Halococcus saccharolyticus;Halococcus saccharolyticus DSM 5350	StringTie	intergenic_transcript	30639	30707	+	68	gene_id "STRG.1900"; transcript_id "STRG.1900.1"; cov "12.057971"; FPKM "1.132468"; TPM "0.997498";	STRG.1900.1
NODE_37873_length_3531_cov_6.723820	Archaea;Euryarchaeota;Halobacteria;Halobacteriales;Halococcaceae;Halococcus;Halococcus salifodinae;Halococcus salifodinae BIp	StringTie	intergenic_transcript	1139	1325	+	186	gene_id "STRG.147887"; transcript_id "STRG.147887.1"; cov "22.294117"; FPKM "2.093832"; TPM "1.844286";	STRG.147887.1
NODE_18646_length_5605_cov_11.465405	Archaea;Euryarchaeota;Halobacteria;Halobacteriales;Halococcaceae;Halococcus;Halococcus sediminicola;Halococcus sediminicola CBA1101	StringTie	intergenic_transcript	1457	1728	-	271	gene_id "STRG.106066"; transcript_id "STRG.106066.1"; cov "5.801471"; FPKM "0.544866"; TPM "0.479928";	STRG.106066.1
NODE_2865_length_15054_cov_10.142743	Archaea;Euryarchaeota;Halobacteria;Halobacteriales;Halococcaceae;Halococcus;Halococcus sediminicola;Halococcus sediminicola CBA1101	StringTie	intergenic_transcript	358	497	+	139	gene_id "STRG.36809"; transcript_id "STRG.36809.1"; cov "5.200000"; FPKM "0.488377"; TPM "0.430171";	STRG.36809.1
NODE_31420_length_4016_cov_17.183540	Archaea;Euryarchaeota;Halobacteria;Halobacteriales;Halococcaceae;Halococcus;Halococcus sediminicola;Halococcus sediminicola CBA1101	StringTie	intergenic_transcript	2585	2708	+	123	gene_id "STRG.135877"; transcript_id "STRG.135877.1"; cov "5.919355"; FPKM "0.555938"; TPM "0.489680";	STRG.135877.1
NODE_33959_length_3814_cov_8.209364	Archaea;Euryarchaeota;Halobacteria;Halobacteriales;Halococcaceae;Halococcus;Halococcus sediminicola;Halococcus sediminicola CBA1101	StringTie	intergenic_transcript	3330	3429	-	99	gene_id "STRG.140878"; transcript_id "STRG.140878.1"; cov "5.340000"; FPKM "0.501525"; TPM "0.441753";	STRG.140878.1
NODE_2926_length_14938_cov_8.628032	Archaea;Euryarchaeota;Halobacteria;Halobacteriales;Halococcaceae;Halococcus;Halococcus thailandensis;Halococcus thailandensis JCM 13552	StringTie	intergenic_transcript	5697	5781	+	84	gene_id "STRG.37278"; transcript_id "STRG.37278.1"; cov "11.059999"; FPKM "1.038740"; TPM "0.914941";	STRG.37278.1
NODE_25687_length_4589_cov_4.708425	Archaea;Euryarchaeota;Halobacteria;Halobacteriales;unclassified Halobacteriales;Candidatus Halobonum;Candidatus Halobonum tyrrellensis;Halobacteriaceae archaeon G22	StringTie	intergenic_transcript	162	391	-	229	gene_id "STRG.123655"; transcript_id "STRG.123655.1"; cov "9.347826"; FPKM "0.877935"; TPM "0.773301";	STRG.123655.1
NODE_22921_length_4936_cov_4.568121	Archaea;Euryarchaeota;Halobacteria;Halobacteriales;unclassified Halobacteriales;unclassified Halobacteriales;haloarchaeon 3A1_DGR;haloarchaeon 3A1_DGR	StringTie	intergenic_transcript	258	401	+	143	gene_id "STRG.117035"; transcript_id "STRG.117035.1"; cov "5.430555"; FPKM "0.510030"; TPM "0.449244";	STRG.117035.1
NODE_27798_length_4357_cov_6.057415	Archaea;Euryarchaeota;Halobacteria;Halobacteriales;unclassified Halobacteriales;unclassified Halobacteriales;halophilic archaeon True-ADL;Halohasta litchfieldiae tADL	StringTie	intergenic_transcript	462	558	+	96	gene_id "STRG.128354"; transcript_id "STRG.128354.1"; cov "11.762887"; FPKM "1.104754"; TPM "0.973087";	STRG.128354.1
NODE_1468_length_20085_cov_13.989915	Archaea;Euryarchaeota;Halobacteria;Haloferacales;Haloferacaceae	StringTie	intergenic_transcript	1205	1353	+	148	gene_id "STRG.23776"; transcript_id "STRG.23776.1"; cov "324.027557"; FPKM "30.432217"; TPM "26.805252";	STRG.23776.1
NODE_16645_length_6007_cov_15.927587	Archaea;Euryarchaeota;Halobacteria;Haloferacales;Haloferacaceae	StringTie	intergenic_transcript	3528	3898	+	370	gene_id "STRG.100186"; transcript_id "STRG.100186.1"; cov "6.935310"; FPKM "0.651355"; TPM "0.573725";	STRG.100186.1
NODE_18513_length_5630_cov_4.441435	Archaea;Euryarchaeota;Halobacteria;Haloferacales;Haloferacaceae	StringTie	intergenic_transcript	4985	5075	+	90	gene_id "STRG.105696"; transcript_id "STRG.105696.1"; cov "5.252747"; FPKM "0.493331"; TPM "0.434535";	STRG.105696.1
NODE_1859_length_18182_cov_7.646770	Archaea;Euryarchaeota;Halobacteria;Haloferacales;Haloferacaceae	StringTie	intergenic_transcript	11755	12020	+	265	gene_id "STRG.27898"; transcript_id "STRG.27898.1"; cov "5.000000"; FPKM "0.469593"; TPM "0.413626";	STRG.27898.1
NODE_188_length_40827_cov_14.643039	Archaea;Euryarchaeota;Halobacteria;Haloferacales;Haloferacaceae	StringTie	intergenic_transcript	13873	14021	+	148	gene_id "STRG.5245"; transcript_id "STRG.5245.1"; cov "194.422821"; FPKM "18.259920"; TPM "16.083672";	STRG.5245.1
NODE_22195_length_5035_cov_54.335944	Archaea;Euryarchaeota;Halobacteria;Haloferacales;Haloferacaceae	StringTie	intergenic_transcript	3454	3560	+	106	gene_id "STRG.115311"; transcript_id "STRG.115311.1"; cov "6.560748"; FPKM "0.616176"; TPM "0.542739";	STRG.115311.1
NODE_375_length_32975_cov_11.254921	Archaea;Euryarchaeota;Halobacteria;Haloferacales;Haloferacaceae	StringTie	intergenic_transcript	3071	3213	-	142	gene_id "STRG.9253"; transcript_id "STRG.9253.1"; cov "9.902098"; FPKM "0.929991"; TPM "0.819153";	STRG.9253.1
NODE_3840_length_13192_cov_11.817234	Archaea;Euryarchaeota;Halobacteria;Haloferacales;Haloferacaceae	StringTie	intergenic_transcript	10548	10749	-	201	gene_id "STRG.44240"; transcript_id "STRG.44240.1"; cov "40.197571"; FPKM "3.775300"; TPM "3.325353";	STRG.44240.1
NODE_4238_length_12576_cov_36.868301	Archaea;Euryarchaeota;Halobacteria;Haloferacales;Haloferacaceae	StringTie	intergenic_transcript	3157	3425	-	268	gene_id "STRG.46974"; transcript_id "STRG.46974.1"; cov "8.052045"; FPKM "0.756237"; TPM "0.666107";	STRG.46974.1
NODE_45073_length_3126_cov_7.917942	Archaea;Euryarchaeota;Halobacteria;Haloferacales;Haloferacaceae	StringTie	intergenic_transcript	1744	1899	-	155	gene_id "STRG.159778"; transcript_id "STRG.159778.1"; cov "23.933094"; FPKM "2.247763"; TPM "1.979871";	STRG.159778.1
NODE_46420_length_3062_cov_5.633189	Archaea;Euryarchaeota;Halobacteria;Haloferacales;Haloferacaceae	StringTie	intergenic_transcript	1708	1814	-	106	gene_id "STRG.161802"; transcript_id "STRG.161802.1"; cov "6.411215"; FPKM "0.602132"; TPM "0.530369";	STRG.161802.1
NODE_5662_length_10936_cov_6.668780	Archaea;Euryarchaeota;Halobacteria;Haloferacales;Haloferacaceae	StringTie	intergenic_transcript	111	302	-	191	gene_id "STRG.55910"; transcript_id "STRG.55910.1"; cov "5.578125"; FPKM "0.523890"; TPM "0.461452";	STRG.55910.1
NODE_592_length_28603_cov_11.676300	Archaea;Euryarchaeota;Halobacteria;Haloferacales;Haloferacaceae	StringTie	intergenic_transcript	17892	18147	+	255	gene_id "STRG.12868"; transcript_id "STRG.12868.1"; cov "1431.894531"; FPKM "134.481537"; TPM "118.453796";	STRG.12868.1
NODE_6292_length_10334_cov_5.273470	Archaea;Euryarchaeota;Halobacteria;Haloferacales;Haloferacaceae	StringTie	intergenic_transcript	10019	10141	+	122	gene_id "STRG.59526"; transcript_id "STRG.59526.1"; cov "5.626016"; FPKM "0.528388"; TPM "0.465413";	STRG.59526.1
NODE_812_length_25636_cov_11.151753	Archaea;Euryarchaeota;Halobacteria;Haloferacales;Haloferacaceae	StringTie	intergenic_transcript	25164	25377	-	213	gene_id "STRG.16029"; transcript_id "STRG.16029.1"; cov "9614.004883"; FPKM "902.934021"; TPM "795.320740";	STRG.16029.1
NODE_4043_length_12872_cov_4.644457	Archaea;Euryarchaeota;Halobacteria;Haloferacales;Haloferacaceae;Halobellus	StringTie	intergenic_transcript	2049	2200	+	151	gene_id "STRG.45642"; transcript_id "STRG.45642.1"; cov "5.342105"; FPKM "0.501723"; TPM "0.441927";	STRG.45642.1
NODE_31926_length_3971_cov_93.169050	Archaea;Euryarchaeota;Halobacteria;Haloferacales;Haloferacaceae;Halobellus;Halobellus limi;Halobellus limi CGMCC 1.10331	StringTie	intergenic_transcript	3583	3792	+	209	gene_id "STRG.136887"; transcript_id "STRG.136887.1"; cov "182.671188"; FPKM "17.156225"; TPM "15.111515";	STRG.136887.1
NODE_32986_length_3888_cov_4.681711	Archaea;Euryarchaeota;Halobacteria;Haloferacales;Haloferacaceae;Haloferax;Haloferax denitrificans;Haloferax denitrificans S1	StringTie	intergenic_transcript	585	890	-	305	gene_id "STRG.138946"; transcript_id "STRG.138946.1"; cov "5.470588"; FPKM "0.513790"; TPM "0.452556";	STRG.138946.1
NODE_39609_length_3424_cov_59.104779	Archaea;Euryarchaeota;Halobacteria;Haloferacales;Haloferacaceae;Haloferax;Haloferax denitrificans;Haloferax denitrificans S1	StringTie	intergenic_transcript	1189	1481	-	292	gene_id "STRG.150929"; transcript_id "STRG.150929.1"; cov "5.003413"; FPKM "0.469914"; TPM "0.413908";	STRG.150929.1
NODE_44762_length_3142_cov_3.689018	Archaea;Euryarchaeota;Halobacteria;Haloferacales;Haloferacaceae;Haloferax;Haloferax denitrificans;Haloferax denitrificans S1	StringTie	intergenic_transcript	1763	1932	+	169	gene_id "STRG.159271"; transcript_id "STRG.159271.1"; cov "21.423529"; FPKM "2.012068"; TPM "1.772266";	STRG.159271.1
NODE_10137_length_8018_cov_16.392817	Archaea;Euryarchaeota;Halobacteria;Haloferacales;Haloferacaceae;Haloferax;Haloferax elongans;Haloferax elongans ATCC BAA-1513	StringTie	intergenic_transcript	261	515	+	254	gene_id "STRG.77219"; transcript_id "STRG.77219.1"; cov "5.537255"; FPKM "0.520051"; TPM "0.458071";	STRG.77219.1
NODE_42088_length_3280_cov_5.430078	Archaea;Euryarchaeota;Halobacteria;Haloferacales;Haloferacaceae;Haloferax;Haloferax elongans;Haloferax elongans ATCC BAA-1513	StringTie	intergenic_transcript	51	111	-	60	gene_id "STRG.155012"; transcript_id "STRG.155012.1"; cov "5.393443"; FPKM "0.506545"; TPM "0.446174";	STRG.155012.1
NODE_33791_length_3828_cov_137.413199	Archaea;Euryarchaeota;Halobacteria;Haloferacales;Haloferacaceae;Haloferax;Haloferax gibbonsii;Haloferax gibbonsii ARA6 null replaces 76932	StringTie	intergenic_transcript	56	373	-	317	gene_id "STRG.140560"; transcript_id "STRG.140560.1"; cov "5.176101"; FPKM "0.486132"; TPM "0.428194";	STRG.140560.1
NODE_10515_length_7860_cov_10.005509	Archaea;Euryarchaeota;Halobacteria;Haloferacales;Haloferacaceae;Haloferax;Haloferax mediterranei;Haloferax mediterranei R-4	StringTie	intergenic_transcript	106	197	-	91	gene_id "STRG.78732"; transcript_id "STRG.78732.1"; cov "7.673913"; FPKM "0.720723"; TPM "0.634826";	STRG.78732.1
NODE_37480_length_3559_cov_3.650685	Archaea;Euryarchaeota;Halobacteria;Haloferacales;Haloferacaceae;Haloferax;Haloferax sp. Q22;Haloferax sp. Q22	StringTie	intergenic_transcript	3346	3459	+	113	gene_id "STRG.147149"; transcript_id "STRG.147149.2"; cov "45.651302"; FPKM "4.287507"; TPM "3.776515";	STRG.147149.2
NODE_5253_length_11348_cov_6.104224	Archaea;Euryarchaeota;Halobacteria;Haloferacales;Haloferacaceae;Haloferax;Haloferax sp. Q22;Haloferax sp. Q22	StringTie	intergenic_transcript	6809	7075	+	266	gene_id "STRG.53435"; transcript_id "STRG.53435.1"; cov "6.048689"; FPKM "0.568084"; TPM "0.500379";	STRG.53435.1
NODE_6731_length_9972_cov_10.850459	Archaea;Euryarchaeota;Halobacteria;Haloferacales;Haloferacaceae;Haloferax;Haloferax sp. SB3;Haloferax sp. SB3	StringTie	intergenic_transcript	110	232	-	122	gene_id "STRG.61832"; transcript_id "STRG.61832.1"; cov "5.249323"; FPKM "0.493009"; TPM "0.434251";	STRG.61832.1
NODE_32887_length_3896_cov_30.802135	Archaea;Euryarchaeota;Halobacteria;Haloferacales;Haloferacaceae;Halogeometricum;Halogeometricum borinquense;Halogeometricum borinquense PR3, DSM 11551	StringTie	intergenic_transcript	1526	1701	-	175	gene_id "STRG.138784"; transcript_id "STRG.138784.1"; cov "27.784239"; FPKM "2.609457"; TPM "2.298457";	STRG.138784.1
NODE_3501_length_13777_cov_42.416776	Archaea;Euryarchaeota;Halobacteria;Haloferacales;Haloferacaceae;Halogeometricum;Halogeometricum borinquense;Halogeometricum borinquense PR3, DSM 11551	StringTie	intergenic_transcript	1794	1883	-	89	gene_id "STRG.41734"; transcript_id "STRG.41734.1"; cov "34.177776"; FPKM "3.209929"; TPM "2.827364";	STRG.41734.1
NODE_278_length_36434_cov_30.673658	Archaea;Euryarchaeota;Halobacteria;Haloferacales;Haloferacaceae;Halogeometricum;Halogeometricum limi;Halogeometricum limi CGMCC 1.8711	StringTie	intergenic_transcript	35466	35648	-	182	gene_id "STRG.7201"; transcript_id "STRG.7201.1"; cov "6.114754"; FPKM "0.574289"; TPM "0.505844";	STRG.7201.1
NODE_6_length_132578_cov_13.547671	Archaea;Euryarchaeota;Halobacteria;Haloferacales;Haloferacaceae;Halogeometricum;Halogeometricum limi;Halogeometricum limi CGMCC 1.8711	StringTie	intergenic_transcript	6342	6548	-	206	gene_id "STRG.304"; transcript_id "STRG.304.1"; cov "5.014493"; FPKM "0.470954"; TPM "0.414825";	STRG.304.1
NODE_24727_length_4703_cov_11.200516	Archaea;Euryarchaeota;Halobacteria;Haloferacales;Haloferacaceae;Halogeometricum;Halogeometricum pallidum;Halogeometricum pallidum JCM 14848	StringTie	intergenic_transcript	1305	1396	+	91	gene_id "STRG.121403"; transcript_id "STRG.121403.1"; cov "5.065217"; FPKM "0.475718"; TPM "0.419021";	STRG.121403.1
NODE_3026_length_14712_cov_10.623593	Archaea;Euryarchaeota;Halobacteria;Haloferacales;Haloferacaceae;Halogeometricum;Halogeometricum pallidum;Halogeometricum pallidum JCM 14848	StringTie	intergenic_transcript	6081	6405	-	324	gene_id "STRG.38099"; transcript_id "STRG.38099.1"; cov "8.584616"; FPKM "0.806255"; TPM "0.710164";	STRG.38099.1
NODE_31199_length_4037_cov_99.862381	Archaea;Euryarchaeota;Halobacteria;Haloferacales;Haloferacaceae;Halogeometricum;Halogeometricum pallidum;Halogeometricum pallidum JCM 14848	StringTie	intergenic_transcript	3290	3735	-	445	gene_id "STRG.135474"; transcript_id "STRG.135474.1"; cov "204.879547"; FPKM "19.242002"; TPM "16.948708";	STRG.135474.1
NODE_9310_length_8395_cov_6.279137	Archaea;Euryarchaeota;Halobacteria;Haloferacales;Haloferacaceae;Halogeometricum;Halogeometricum pallidum;Halogeometricum pallidum JCM 14848	StringTie	intergenic_transcript	197	270	+	73	gene_id "STRG.73697"; transcript_id "STRG.73697.1"; cov "6.513514"; FPKM "0.611740"; TPM "0.538832";	STRG.73697.1
NODE_132_length_48017_cov_17.245048	Archaea;Euryarchaeota;Halobacteria;Haloferacales;Haloferacaceae;Halogranum	StringTie	intergenic_transcript	5380	5858	-	478	gene_id "STRG.4033"; transcript_id "STRG.4033.1"; cov "9.542797"; FPKM "0.896246"; TPM "0.789430";	STRG.4033.1
NODE_782_length_25969_cov_11.046307	Archaea;Euryarchaeota;Halobacteria;Haloferacales;Haloferacaceae;Halogranum	StringTie	intergenic_transcript	1987	2414	+	427	gene_id "STRG.15619"; transcript_id "STRG.15619.1"; cov "35.981308"; FPKM "3.379314"; TPM "2.976562";	STRG.15619.1
NODE_38076_length_3519_cov_38.117783	Archaea;Euryarchaeota;Halobacteria;Haloferacales;Haloferacaceae;Halogranum;Halogranum amylolyticum;Halogranum amylolyticum CGMCC 1.10121	StringTie	intergenic_transcript	72	135	-	63	gene_id "STRG.148234"; transcript_id "STRG.148234.1"; cov "13.185938"; FPKM "1.238405"; TPM "1.090810";	STRG.148234.1
NODE_440_length_31548_cov_11.216143	Archaea;Euryarchaeota;Halobacteria;Haloferacales;Haloferacaceae;Halogranum;Halogranum amylolyticum;Halogranum amylolyticum CGMCC 1.10121	StringTie	intergenic_transcript	22150	22326	-	176	gene_id "STRG.10376"; transcript_id "STRG.10376.1"; cov "25.474577"; FPKM "2.392537"; TPM "2.107390";	STRG.10376.1
NODE_35936_length_3668_cov_11.592029	Archaea;Euryarchaeota;Halobacteria;Haloferacales;Haloferacaceae;Halogranum;Halogranum gelatinilyticum;Halogranum gelatinilyticum CGMCC 1.10119	StringTie	intergenic_transcript	2125	2176	-	51	gene_id "STRG.144468"; transcript_id "STRG.144468.1"; cov "21.365385"; FPKM "2.006607"; TPM "1.767456";	STRG.144468.1
NODE_2370_length_16407_cov_49.077727	Archaea;Euryarchaeota;Halobacteria;Haloferacales;Haloferacaceae;Halogranum;Halogranum rubrum;Halogranum rubrum CGMCC 1.7738	StringTie	intergenic_transcript	8354	8415	-	61	gene_id "STRG.32610"; transcript_id "STRG.32610.1"; cov "25.193548"; FPKM "2.366143"; TPM "2.084142";	STRG.32610.1
NODE_37225_length_3576_cov_4.127237	Archaea;Euryarchaeota;Halobacteria;Haloferacales;Haloferacaceae;Halopelagius;Halopelagius longus;Halopelagius longus CGMCC 1.12397	StringTie	intergenic_transcript	2165	2243	+	78	gene_id "STRG.146723"; transcript_id "STRG.146723.1"; cov "11.088608"; FPKM "1.041427"; TPM "0.917308";	STRG.146723.1
NODE_11049_length_7647_cov_16.151344	Archaea;Euryarchaeota;Halobacteria;Haloferacales;Haloferacaceae;Haloplanus;Haloplanus aerogenes;Haloplanus aerogenes CGMCC 1.10124	StringTie	intergenic_transcript	3754	3901	+	147	gene_id "STRG.80800"; transcript_id "STRG.80800.1"; cov "8.195946"; FPKM "0.769752"; TPM "0.678011";	STRG.80800.1
NODE_1616_length_19240_cov_17.652385	Archaea;Euryarchaeota;Halobacteria;Haloferacales;Haloferacaceae;Haloplanus;Haloplanus aerogenes;Haloplanus aerogenes CGMCC 1.10124	StringTie	intergenic_transcript	348	754	+	406	gene_id "STRG.25514"; transcript_id "STRG.25514.1"; cov "8.921376"; FPKM "0.837883"; TPM "0.738023";	STRG.25514.1
NODE_26852_length_4457_cov_6.642208	Archaea;Euryarchaeota;Halobacteria;Haloferacales;Haloferacaceae;Haloplanus;Haloplanus aerogenes;Haloplanus aerogenes CGMCC 1.10124	StringTie	intergenic_transcript	2659	2819	-	160	gene_id "STRG.126274"; transcript_id "STRG.126274.1"; cov "49.689442"; FPKM "4.666763"; TPM "4.110570";	STRG.126274.1
NODE_34348_length_3786_cov_13.791477	Archaea;Euryarchaeota;Halobacteria;Haloferacales;Haloferacaceae;Haloplanus;Haloplanus aerogenes;Haloplanus aerogenes CGMCC 1.10124	StringTie	intergenic_transcript	3092	3243	+	151	gene_id "STRG.141554"; transcript_id "STRG.141554.1"; cov "13.190789"; FPKM "1.238861"; TPM "1.091211";	STRG.141554.1
NODE_4509_length_12215_cov_7.024918	Archaea;Euryarchaeota;Halobacteria;Haloferacales;Haloferacaceae;Haloplanus;Haloplanus aerogenes;Haloplanus aerogenes CGMCC 1.10124	StringTie	intergenic_transcript	196	506	-	310	gene_id "STRG.48681"; transcript_id "STRG.48681.1"; cov "8.954984"; FPKM "0.841040"; TPM "0.740803";	STRG.48681.1
NODE_5124_length_11486_cov_17.502231	Archaea;Euryarchaeota;Halobacteria;Haloferacales;Haloferacaceae;Haloplanus;Haloplanus aerogenes;Haloplanus aerogenes CGMCC 1.10124	StringTie	intergenic_transcript	8701	8842	-	141	gene_id "STRG.52715"; transcript_id "STRG.52715.1"; cov "5.464789"; FPKM "0.513245"; TPM "0.452076";	STRG.52715.1
NODE_5812_length_10781_cov_16.276431	Archaea;Euryarchaeota;Halobacteria;Haloferacales;Haloferacaceae;Haloplanus;Haloplanus aerogenes;Haloplanus aerogenes CGMCC 1.10124	StringTie	intergenic_transcript	9219	9465	-	246	gene_id "STRG.56806"; transcript_id "STRG.56806.1"; cov "124.182190"; FPKM "11.663019"; TPM "10.273000";	STRG.56806.1
NODE_6530_length_10130_cov_17.555931	Archaea;Euryarchaeota;Halobacteria;Haloferacales;Haloferacaceae;Haloplanus;Haloplanus aerogenes;Haloplanus aerogenes CGMCC 1.10124	StringTie	intergenic_transcript	605	665	-	60	gene_id "STRG.60780"; transcript_id "STRG.60780.1"; cov "5.770492"; FPKM "0.541957"; TPM "0.477365";	STRG.60780.1
NODE_8218_length_8994_cov_7.821792	Archaea;Euryarchaeota;Halobacteria;Haloferacales;Haloferacaceae;Haloplanus;Haloplanus aerogenes;Haloplanus aerogenes CGMCC 1.10124	StringTie	intergenic_transcript	4720	4941	+	221	gene_id "STRG.68973"; transcript_id "STRG.68973.1"; cov "49.402695"; FPKM "4.639832"; TPM "4.086849";	STRG.68973.1
NODE_8433_length_8882_cov_16.576753	Archaea;Euryarchaeota;Halobacteria;Haloferacales;Haloferacaceae;Haloplanus;Haloplanus aerogenes;Haloplanus aerogenes CGMCC 1.10124	StringTie	intergenic_transcript	8513	8610	+	97	gene_id "STRG.69930"; transcript_id "STRG.69930.1"; cov "5.387755"; FPKM "0.506010"; TPM "0.445703";	STRG.69930.1
NODE_21776_length_5096_cov_42.039873	Archaea;Euryarchaeota;Halobacteria;Haloferacales;Haloferacaceae;Haloplanus;Haloplanus natans;Haloplanus natans DSM 17983	StringTie	intergenic_transcript	192	574	-	382	gene_id "STRG.114303"; transcript_id "STRG.114303.1"; cov "5.292428"; FPKM "0.497057"; TPM "0.437817";	STRG.114303.1
NODE_2846_length_15124_cov_7.803371	Archaea;Euryarchaeota;Halobacteria;Haloferacales;Haloferacaceae;Haloplanus;Haloplanus natans;Haloplanus natans DSM 17983	StringTie	intergenic_transcript	13964	14133	-	169	gene_id "STRG.36630"; transcript_id "STRG.36630.1"; cov "5.735294"; FPKM "0.538651"; TPM "0.474454";	STRG.36630.1
NODE_37548_length_3553_cov_14.180389	Archaea;Euryarchaeota;Halobacteria;Haloferacales;Haloferacaceae;Haloplanus;Haloplanus natans;Haloplanus natans DSM 17983	StringTie	intergenic_transcript	526	672	+	146	gene_id "STRG.147269"; transcript_id "STRG.147269.1"; cov "6.299320"; FPKM "0.591623"; TPM "0.521113";	STRG.147269.1
NODE_714_length_26807_cov_15.021980	Archaea;Euryarchaeota;Halobacteria;Haloferacales;Haloferacaceae;Haloplanus;Haloplanus natans;Haloplanus natans DSM 17983	StringTie	intergenic_transcript	23433	23616	-	183	gene_id "STRG.14569"; transcript_id "STRG.14569.1"; cov "5.467391"; FPKM "0.513490"; TPM "0.452291";	STRG.14569.1
NODE_9768_length_8184_cov_19.856563	Archaea;Euryarchaeota;Halobacteria;Haloferacales;Haloferacaceae;Haloplanus;Haloplanus vescus;Haloplanus vescus CGMCC 1.8712	StringTie	intergenic_transcript	5017	5215	-	198	gene_id "STRG.75650"; transcript_id "STRG.75650.1"; cov "45.280331"; FPKM "4.252666"; TPM "3.745826";	STRG.75650.1
NODE_36964_length_3594_cov_4.931337	Archaea;Euryarchaeota;Halobacteria;Haloferacales;Haloferacaceae;Haloprofundus;Haloprofundus marisrubri;Halobacteriaceae archaeon SB9	StringTie	intergenic_transcript	2278	2337	-	59	gene_id "STRG.146292"; transcript_id "STRG.146292.1"; cov "6.106667"; FPKM "0.573530"; TPM "0.505175";	STRG.146292.1
NODE_9031_length_8544_cov_13.276711	Archaea;Euryarchaeota;Halobacteria;Haloferacales;Halorubraceae	StringTie	intergenic_transcript	4939	5146	-	207	gene_id "STRG.72501"; transcript_id "STRG.72501.1"; cov "3671.616699"; FPKM "344.833130"; TPM "303.735321";	STRG.72501.1
NODE_17926_length_5736_cov_16.680338	Archaea;Euryarchaeota;Halobacteria;Haloferacales;Halorubraceae;Halolamina;Halolamina pelagica;Halolamina pelagica CGMCC 1.10329	StringTie	intergenic_transcript	3101	3259	-	158	gene_id "STRG.104013"; transcript_id "STRG.104013.1"; cov "12.106918"; FPKM "1.137065"; TPM "1.001548";	STRG.104013.1
NODE_29593_length_4182_cov_9.093530	Archaea;Euryarchaeota;Halobacteria;Haloferacales;Halorubraceae;Halolamina;Halolamina pelagica;Halolamina pelagica CGMCC 1.10329	StringTie	intergenic_transcript	509	568	+	59	gene_id "STRG.132076"; transcript_id "STRG.132076.1"; cov "5.283333"; FPKM "0.496203"; TPM "0.437065";	STRG.132076.1
NODE_13586_length_6760_cov_8.479791	Archaea;Euryarchaeota;Halobacteria;Haloferacales;Halorubraceae;Halolamina;Halolamina rubra;Halolamina rubra CBA1107	StringTie	intergenic_transcript	995	1433	+	438	gene_id "STRG.90148"; transcript_id "STRG.90148.1"; cov "10.719818"; FPKM "1.006790"; TPM "0.886799";	STRG.90148.1
NODE_26625_length_4482_cov_4.810481	Archaea;Euryarchaeota;Halobacteria;Haloferacales;Halorubraceae;Halolamina;Halolamina rubra;Halolamina rubra CBA1107	StringTie	intergenic_transcript	755	889	+	134	gene_id "STRG.125767"; transcript_id "STRG.125767.1"; cov "5.081481"; FPKM "0.477246"; TPM "0.420367";	STRG.125767.1
NODE_9900_length_8120_cov_29.865840	Archaea;Euryarchaeota;Halobacteria;Haloferacales;Halorubraceae;Halolamina;Halolamina rubra;Halolamina rubra CBA1107	StringTie	intergenic_transcript	4594	4816	-	222	gene_id "STRG.76203"; transcript_id "STRG.76203.1"; cov "6.067265"; FPKM "0.569829"; TPM "0.501916";	STRG.76203.1
NODE_19760_length_5414_cov_9.608322	Archaea;Euryarchaeota;Halobacteria;Haloferacales;Halorubraceae;Haloparvum;Haloparvum sedimenti;Halopenitus sedimenti DYS4	StringTie	intergenic_transcript	3168	3293	-	125	gene_id "STRG.109152"; transcript_id "STRG.109152.1"; cov "26.928572"; FPKM "2.529094"; TPM "2.227672";	STRG.109152.1
NODE_37814_length_3535_cov_12.147126	Archaea;Euryarchaeota;Halobacteria;Haloferacales;Halorubraceae;Haloparvum;Haloparvum sedimenti;Halopenitus sedimenti DYS4	StringTie	intergenic_transcript	742	911	-	169	gene_id "STRG.147773"; transcript_id "STRG.147773.1"; cov "32.518440"; FPKM "3.054087"; TPM "2.690095";	STRG.147773.1
NODE_13672_length_6739_cov_6.240425	Archaea;Euryarchaeota;Halobacteria;Haloferacales;Halorubraceae;Halorubrum	StringTie	intergenic_transcript	1628	1760	-	132	gene_id "STRG.90470"; transcript_id "STRG.90470.1"; cov "8.827067"; FPKM "0.829026"; TPM "0.730221";	STRG.90470.1
NODE_13982_length_6656_cov_11.856537	Archaea;Euryarchaeota;Halobacteria;Haloferacales;Halorubraceae;Halorubrum	StringTie	intergenic_transcript	409	483	+	74	gene_id "STRG.91496"; transcript_id "STRG.91496.1"; cov "21.853333"; FPKM "2.052435"; TPM "1.807822";	STRG.91496.1
NODE_18211_length_5682_cov_11.420117	Archaea;Euryarchaeota;Halobacteria;Haloferacales;Halorubraceae;Halorubrum	StringTie	intergenic_transcript	682	741	+	59	gene_id "STRG.104850"; transcript_id "STRG.104850.1"; cov "34.799999"; FPKM "3.268368"; TPM "2.878838";	STRG.104850.1
NODE_2513_length_15999_cov_12.135349	Archaea;Euryarchaeota;Halobacteria;Haloferacales;Halorubraceae;Halorubrum	StringTie	intergenic_transcript	1803	1989	-	186	gene_id "STRG.33924"; transcript_id "STRG.33924.1"; cov "11.812834"; FPKM "1.109445"; TPM "0.977219";	STRG.33924.1
NODE_3654_length_13489_cov_5.650737	Archaea;Euryarchaeota;Halobacteria;Haloferacales;Halorubraceae;Halorubrum	StringTie	intergenic_transcript	138	489	+	351	gene_id "STRG.42851"; transcript_id "STRG.42851.1"; cov "6.218750"; FPKM "0.584056"; TPM "0.514448";	STRG.42851.1
NODE_4067_length_12827_cov_10.455058	Archaea;Euryarchaeota;Halobacteria;Haloferacales;Halorubraceae;Halorubrum	StringTie	intergenic_transcript	12669	12753	-	84	gene_id "STRG.45855"; transcript_id "STRG.45855.1"; cov "8.796078"; FPKM "0.826115"; TPM "0.727658";	STRG.45855.1
NODE_8126_length_9047_cov_9.968194	Archaea;Euryarchaeota;Halobacteria;Haloferacales;Halorubraceae;Halorubrum	StringTie	intergenic_transcript	8855	8973	-	118	gene_id "STRG.68514"; transcript_id "STRG.68514.1"; cov "10.247898"; FPKM "0.962468"; TPM "0.847760";	STRG.68514.1
NODE_4927_length_11693_cov_4.650971	Archaea;Euryarchaeota;Halobacteria;Haloferacales;Halorubraceae;Halorubrum;Halorubrum aquaticum;Halorubrum aquaticum CGMCC 1.6377	StringTie	intergenic_transcript	1967	2206	-	239	gene_id "STRG.51409"; transcript_id "STRG.51409.1"; cov "5.333333"; FPKM "0.500899"; TPM "0.441201";	STRG.51409.1
NODE_47558_length_3010_cov_14.164467	Archaea;Euryarchaeota;Halobacteria;Haloferacales;Halorubraceae;Halorubrum;Halorubrum halophilum;Halorubrum halophilum B8	StringTie	intergenic_transcript	121	427	+	306	gene_id "STRG.163473"; transcript_id "STRG.163473.1"; cov "44.882736"; FPKM "4.215324"; TPM "3.712934";	STRG.163473.1
NODE_35397_length_3706_cov_43.263763	Archaea;Euryarchaeota;Halobacteria;Haloferacales;Halorubraceae;Halorubrum;Halorubrum kocurii;Halorubrum kocurii JCM 14978	StringTie	intergenic_transcript	2995	3083	-	88	gene_id "STRG.143502"; transcript_id "STRG.143502.1"; cov "886.067444"; FPKM "83.218224"; TPM "73.300133";	STRG.143502.1
NODE_47595_length_3008_cov_15.671520	Archaea;Euryarchaeota;Halobacteria;Haloferacales;Halorubraceae;Halorubrum;Halorubrum kocurii;Halorubrum kocurii JCM 14978	StringTie	intergenic_transcript	151	226	+	75	gene_id "STRG.163525"; transcript_id "STRG.163525.1"; cov "12.342105"; FPKM "1.159153"; TPM "1.021003";	STRG.163525.1
NODE_31747_length_3988_cov_27.410374	Archaea;Euryarchaeota;Halobacteria;Haloferacales;Halorubraceae;Halorubrum;Halorubrum litoreum;Halorubrum litoreum JCM 13561	StringTie	intergenic_transcript	372	486	-	114	gene_id "STRG.136529"; transcript_id "STRG.136529.1"; cov "5.008696"; FPKM "0.470410"; TPM "0.414346";	STRG.136529.1
NODE_11525_length_7450_cov_10.182691	Archaea;Euryarchaeota;Halobacteria;Haloferacales;Halorubraceae;Halorubrum;Halorubrum saccharovorum;Halorubrum saccharovorum M6	StringTie	intergenic_transcript	3879	4077	+	198	gene_id "STRG.82699"; transcript_id "STRG.82699.1"; cov "7.653266"; FPKM "0.718784"; TPM "0.633118";	STRG.82699.1
NODE_33327_length_3862_cov_42.819543	Archaea;Euryarchaeota;Halobacteria;Haloferacales;Halorubraceae;Halorubrum;Halorubrum sp. T3;Halorubrum sp. T3	StringTie	intergenic_transcript	854	1020	-	166	gene_id "STRG.139640"; transcript_id "STRG.139640.2"; cov "359.389526"; FPKM "33.753365"; TPM "29.730581";	STRG.139640.2
NODE_34758_length_3753_cov_6.051920	Archaea;Euryarchaeota;Halobacteria;Haloferacales;Halorubraceae;Halorubrum;Halorubrum sp. T3;Halorubrum sp. T3	StringTie	intergenic_transcript	2883	3012	+	129	gene_id "STRG.142295"; transcript_id "STRG.142295.1"; cov "38.826347"; FPKM "3.646517"; TPM "3.211918";	STRG.142295.1
NODE_12872_length_6987_cov_6.030439	Archaea;Euryarchaeota;Halobacteria;Haloferacales;Halorubraceae;Halorubrum;Halorubrum tebenquichense;Halorubrum tebenquichense ALT-6, ALT6-92	StringTie	intergenic_transcript	4281	4372	-	91	gene_id "STRG.87699"; transcript_id "STRG.87699.1"; cov "13.684783"; FPKM "1.285256"; TPM "1.132077";	STRG.87699.1
NODE_37601_length_3550_cov_7.086981	Archaea;Euryarchaeota;Halobacteria;Haloferacales;Halorubraceae;Halorubrum;Halorubrum trapanicum;Halorubrum trapanicum CBA1232	StringTie	intergenic_transcript	1402	1620	+	218	gene_id "STRG.147355"; transcript_id "STRG.147355.1"; cov "77.362068"; FPKM "7.265738"; TPM "6.399795";	STRG.147355.1
NODE_33870_length_3822_cov_12.392089	Archaea;Euryarchaeota;Halobacteria;Haloferacales;Halorubraceae;Halorubrum;Halorubrum vacuolatum;Halorubrum vacuolatum DSM 8800	StringTie	intergenic_transcript	49	158	+	109	gene_id "STRG.140709"; transcript_id "STRG.140709.1"; cov "5.145454"; FPKM "0.483254"; TPM "0.425659";	STRG.140709.1
NODE_15854_length_6186_cov_6.604958	Archaea;Euryarchaeota;Halobacteria;Haloferacales;Halorubraceae;Halorubrum;Halorubrum xinjiangense;Halorubrum xinjiangense CGMCC 1.3527	StringTie	intergenic_transcript	1493	1661	+	168	gene_id "STRG.97774"; transcript_id "STRG.97774.1"; cov "220.065094"; FPKM "20.668207"; TPM "18.204935";	STRG.97774.1
NODE_10473_length_7880_cov_6.235527	Archaea;Euryarchaeota;Halobacteria;Natrialbales;Natrialbaceae	StringTie	intergenic_transcript	6744	6961	+	217	gene_id "STRG.78564"; transcript_id "STRG.78564.1"; cov "124.944954"; FPKM "11.734657"; TPM "10.336100";	STRG.78564.1
NODE_11299_length_7544_cov_8.920550	Archaea;Euryarchaeota;Halobacteria;Natrialbales;Natrialbaceae	StringTie	intergenic_transcript	885	1104	+	219	gene_id "STRG.81803"; transcript_id "STRG.81803.1"; cov "46.400002"; FPKM "4.357823"; TPM "3.838450";	STRG.81803.1
NODE_14240_length_6587_cov_60.101806	Archaea;Euryarchaeota;Halobacteria;Natrialbales;Natrialbaceae	StringTie	intergenic_transcript	2747	2956	+	209	gene_id "STRG.92425"; transcript_id "STRG.92425.1"; cov "7.228571"; FPKM "0.678897"; TPM "0.597985";	STRG.92425.1
NODE_3267_length_14241_cov_7.980826	Archaea;Euryarchaeota;Halobacteria;Natrialbales;Natrialbaceae	StringTie	intergenic_transcript	3237	3407	-	170	gene_id "STRG.39995"; transcript_id "STRG.39995.1"; cov "107.815826"; FPKM "10.125913"; TPM "8.919088";	STRG.39995.1
NODE_4046_length_12864_cov_5.197283	Archaea;Euryarchaeota;Halobacteria;Natrialbales;Natrialbaceae	StringTie	intergenic_transcript	5762	5970	-	208	gene_id "STRG.45677"; transcript_id "STRG.45677.1"; cov "5.301435"; FPKM "0.497903"; TPM "0.438562";	STRG.45677.1
NODE_5021_length_11590_cov_40.138362	Archaea;Euryarchaeota;Halobacteria;Natrialbales;Natrialbaceae	StringTie	intergenic_transcript	11265	11364	-	99	gene_id "STRG.52050"; transcript_id "STRG.52050.1"; cov "35.919998"; FPKM "3.373556"; TPM "2.971490";	STRG.52050.1
NODE_26101_length_4541_cov_10.176103	Archaea;Euryarchaeota;Halobacteria;Natrialbales;Natrialbaceae;Halopiger;Halopiger aswanensis;Halopiger aswanensis DSM 13151	StringTie	intergenic_transcript	375	527	+	152	gene_id "STRG.124555"; transcript_id "STRG.124555.1"; cov "5.000000"; FPKM "0.469593"; TPM "0.413626";	STRG.124555.1
NODE_25019_length_4668_cov_22.709300	Archaea;Euryarchaeota;Halobacteria;Natrialbales;Natrialbaceae;Halopiger;Halopiger salifodinae;Halopiger salifodinae KCY07-B2	StringTie	intergenic_transcript	4355	4499	-	144	gene_id "STRG.122094"; transcript_id "STRG.122094.1"; cov "5.696552"; FPKM "0.535012"; TPM "0.471249";	STRG.122094.1
NODE_13246_length_6870_cov_18.632282	Archaea;Euryarchaeota;Halobacteria;Natrialbales;Natrialbaceae;Halostagnicola;Halostagnicola kamekurae;Halostagnicola kamekurae DSM 22427	StringTie	intergenic_transcript	3765	3926	+	161	gene_id "STRG.89021"; transcript_id "STRG.89021.1"; cov "6.111111"; FPKM "0.573947"; TPM "0.505543";	STRG.89021.1
NODE_33292_length_3865_cov_9.562467	Archaea;Euryarchaeota;Halobacteria;Natrialbales;Natrialbaceae;Haloterrigena;Haloterrigena hispanica;Haloterrigena hispanica CDM_1	StringTie	intergenic_transcript	302	566	+	264	gene_id "STRG.139587"; transcript_id "STRG.139587.1"; cov "10.603773"; FPKM "0.995892"; TPM "0.877200";	STRG.139587.1
NODE_28344_length_4304_cov_6.023535	Archaea;Euryarchaeota;Halobacteria;Natrialbales;Natrialbaceae;Haloterrigena;Haloterrigena hispanica;Haloterrigena hispanica CDM_6	StringTie	intergenic_transcript	588	804	+	216	gene_id "STRG.129454"; transcript_id "STRG.129454.1"; cov "5.691244"; FPKM "0.534514"; TPM "0.470809";	STRG.129454.1
NODE_6365_length_10261_cov_6.377915	Archaea;Euryarchaeota;Halobacteria;Natrialbales;Natrialbaceae;Haloterrigena;Haloterrigena limicola;Haloterrigena limicola JCM 13563	StringTie	intergenic_transcript	4840	5030	+	190	gene_id "STRG.59891"; transcript_id "STRG.59891.1"; cov "925.624084"; FPKM "86.933334"; TPM "76.572464";	STRG.59891.1
NODE_25516_length_4607_cov_31.521749	Archaea;Euryarchaeota;Halobacteria;Natrialbales;Natrialbaceae;Natrinema;Natrinema pellirubrum;Natrinema pellirubrum 157	StringTie	intergenic_transcript	4335	4518	+	183	gene_id "STRG.123282"; transcript_id "STRG.123282.1"; cov "10.228261"; FPKM "0.960624"; TPM "0.846135";	STRG.123282.1
NODE_35254_length_3718_cov_3.580672	Archaea;Euryarchaeota;Halobacteria;Natrialbales;Natrialbaceae;Natronorubrum;Natronorubrum bangense;Natronorubrum bangense JCM 10635	StringTie	intergenic_transcript	247	361	+	114	gene_id "STRG.143237"; transcript_id "STRG.143237.1"; cov "5.434783"; FPKM "0.510427"; TPM "0.449594";	STRG.143237.1
NODE_45417_length_3109_cov_4.502620	Archaea;Euryarchaeota;Halobacteria;Natrialbales;Natrialbaceae;Natronorubrum;Natronorubrum sediminis;Natronorubrum sediminis CGMCC 1.8981	StringTie	intergenic_transcript	1336	1453	+	117	gene_id "STRG.160278"; transcript_id "STRG.160278.1"; cov "14.037288"; FPKM "1.318363"; TPM "1.161238";	STRG.160278.1
NODE_16683_length_5999_cov_9.270525	Archaea;Euryarchaeota;Halobacteria;Natrialbales;Natrialbaceae;Salinarchaeum;Salinarchaeum sp. Harcht-Bsk1;Salinarchaeum sp. Harcht-Bsk1	StringTie	intergenic_transcript	4870	5067	+	197	gene_id "STRG.100294"; transcript_id "STRG.100294.1"; cov "8.217172"; FPKM "0.771745"; TPM "0.679767";	STRG.100294.1
NODE_46461_length_3060_cov_12.108153	Archaea;Euryarchaeota;Halobacteria;Natrialbales;Natrialbaceae;Salinarchaeum;Salinarchaeum sp. Harcht-Bsk1;Salinarchaeum sp. Harcht-Bsk1	StringTie	intergenic_transcript	2287	2602	+	315	gene_id "STRG.161860"; transcript_id "STRG.161860.1"; cov "5.455696"; FPKM "0.512391"; TPM "0.451324";	STRG.161860.1
NODE_4887_length_11728_cov_14.803564	Archaea;Euryarchaeota;Halobacteria;Natrialbales;Natrialbaceae;Salinarchaeum;Salinarchaeum sp. Harcht-Bsk1;Salinarchaeum sp. Harcht-Bsk1	StringTie	intergenic_transcript	2058	2196	-	138	gene_id "STRG.51170"; transcript_id "STRG.51170.1"; cov "47.420998"; FPKM "4.453714"; TPM "3.922913";	STRG.51170.1
NODE_37476_length_3559_cov_6.353025	Archaea;Euryarchaeota;Thermoplasmata;Methanomassiliicoccales;unclassified Methanomassiliicoccales;unclassified Methanomassiliicoccales;Methanomassiliicoccales archaeon RumEn M1;Methanomassiliicoccales archaeon RumEn M1	StringTie	intergenic_transcript	2129	2202	+	73	gene_id "STRG.147146"; transcript_id "STRG.147146.1"; cov "15.540541"; FPKM "1.459546"; TPM "1.285595";	STRG.147146.1
NODE_12407_length_7132_cov_9.915501	Bacteria	StringTie	intergenic_transcript	6759	7062	-	303	gene_id "STRG.86041"; transcript_id "STRG.86041.1"; cov "5.470395"; FPKM "0.513772"; TPM "0.452540";	STRG.86041.1
NODE_14520_length_6513_cov_7.231806	Bacteria	StringTie	intergenic_transcript	4822	5149	+	327	gene_id "STRG.93424"; transcript_id "STRG.93424.1"; cov "64.003052"; FPKM "6.011078"; TPM "5.294667";	STRG.93424.1
NODE_23045_length_4918_cov_4.927617	Bacteria	StringTie	intergenic_transcript	4333	4719	+	386	gene_id "STRG.117354"; transcript_id "STRG.117354.1"; cov "965.279053"; FPKM "90.657669"; TPM "79.852928";	STRG.117354.1
NODE_39177_length_3452_cov_3.173977	Bacteria	StringTie	intergenic_transcript	1874	2128	-	254	gene_id "STRG.150152"; transcript_id "STRG.150152.1"; cov "7.858823"; FPKM "0.738090"; TPM "0.650123";	STRG.150152.1
NODE_4417_length_12336_cov_5.984448	Bacteria	StringTie	intergenic_transcript	216	404	+	188	gene_id "STRG.48116"; transcript_id "STRG.48116.1"; cov "1795.198608"; FPKM "168.602554"; TPM "148.508209";	STRG.48116.1
NODE_4962_length_11652_cov_15.652410	Bacteria	StringTie	intergenic_transcript	1075	1319	+	244	gene_id "STRG.51643"; transcript_id "STRG.51643.1"; cov "5.542857"; FPKM "0.520577"; TPM "0.458534";	STRG.51643.1
NODE_6142_length_10468_cov_8.707385	Bacteria	StringTie	intergenic_transcript	5738	5804	+	66	gene_id "STRG.58625"; transcript_id "STRG.58625.1"; cov "13.701492"; FPKM "1.286825"; TPM "1.133459";	STRG.58625.1
NODE_9700_length_8216_cov_140.840338	Bacteria	StringTie	intergenic_transcript	4027	4130	-	103	gene_id "STRG.75362"; transcript_id "STRG.75362.4"; cov "616.398315"; FPKM "57.891273"; TPM "50.991692";	STRG.75362.4
NODE_2497_length_16044_cov_18.815623	Bacteria;Actinobacteria;Actinobacteria	StringTie	intergenic_transcript	3373	3579	-	206	gene_id "STRG.33796"; transcript_id "STRG.33796.1"; cov "9.628019"; FPKM "0.904250"; TPM "0.796480";	STRG.33796.1
NODE_4029_length_12897_cov_18.969008	Bacteria;Actinobacteria;Actinobacteria	StringTie	intergenic_transcript	5842	5944	+	102	gene_id "STRG.45542"; transcript_id "STRG.45542.1"; cov "100.330093"; FPKM "9.422863"; TPM "8.299830";	STRG.45542.1
NODE_12540_length_7090_cov_24.282729	Bacteria;Actinobacteria;Actinobacteria;Corynebacteriales;Mycobacteriaceae;Mycobacterium;Mycobacterium aurum;Mycobacterium aurum NCTC 10437	StringTie	intergenic_transcript	757	955	+	198	gene_id "STRG.86461"; transcript_id "STRG.86461.1"; cov "5.909548"; FPKM "0.555017"; TPM "0.488869";	STRG.86461.1
NODE_19401_length_5474_cov_10.790552	Bacteria;Aminicenantes;unclassified Aminicenantes;unclassified Aminicenantes;unclassified Aminicenantes;unclassified Aminicenantes;unclassified Aminicenantes;Aminicenantes bacterium SCGC AAA252-K07 (contamination screened) (SAK_001_61)	StringTie	intergenic_transcript	4917	5387	-	470	gene_id "STRG.108131"; transcript_id "STRG.108131.1"; cov "5.222930"; FPKM "0.490530"; TPM "0.432068";	STRG.108131.1
NODE_8043_length_9105_cov_146.021326	Bacteria;Bacteroidetes	StringTie	intergenic_transcript	1493	1706	+	213	gene_id "STRG.68108"; transcript_id "STRG.68108.1"; cov "5.948598"; FPKM "0.558684"; TPM "0.492099";	STRG.68108.1
NODE_34077_length_3805_cov_51.743200	Bacteria;Bacteroidetes;Bacteroidia;Bacteroidales;Lentimicrobiaceae;Lentimicrobium;Lentimicrobium saccharophilum;Bacteroidales bacterium TBC1	StringTie	intergenic_transcript	130	275	-	145	gene_id "STRG.141064"; transcript_id "STRG.141064.1"; cov "5.068493"; FPKM "0.476026"; TPM "0.419292";	STRG.141064.1
NODE_14179_length_6606_cov_16.748588	Bacteria;Bacteroidetes;Chitinophagia;Chitinophagales;Chitinophagaceae	StringTie	intergenic_transcript	5621	5886	+	265	gene_id "STRG.92207"; transcript_id "STRG.92207.1"; cov "5.112782"; FPKM "0.480185"; TPM "0.422956";	STRG.92207.1
NODE_21640_length_5117_cov_25.420782	Bacteria;Bacteroidetes;Cytophagia;Cytophagales;Cytophagaceae;Dyadobacter;Dyadobacter fermentans;Dyadobacter fermentans NS114, DSM 18053	StringTie	intergenic_transcript	4746	4880	+	134	gene_id "STRG.114000"; transcript_id "STRG.114000.1"; cov "6.755556"; FPKM "0.634472"; TPM "0.558855";	STRG.114000.1
NODE_1149_length_22132_cov_6.906690	Bacteria;Bacteroidetes;Cytophagia;Rhodothermales;Rhodothermaceae;Salisaeta;longa;Salisaeta longa DSM 21114	StringTie	intergenic_transcript	20465	20618	-	153	gene_id "STRG.20191"; transcript_id "STRG.20191.1"; cov "33.474026"; FPKM "3.143834"; TPM "2.769146";	STRG.20191.1
NODE_12146_length_7215_cov_9.158939	Bacteria;Bacteroidetes;Cytophagia;Rhodothermales;Rhodothermaceae;Salisaeta;longa;Salisaeta longa DSM 21114	StringTie	intergenic_transcript	1476	1849	-	373	gene_id "STRG.85048"; transcript_id "STRG.85048.1"; cov "20.101604"; FPKM "1.887915"; TPM "1.662910";	STRG.85048.1
NODE_15227_length_6341_cov_7.019885	Bacteria;Bacteroidetes;Cytophagia;Rhodothermales;Rhodothermaceae;Salisaeta;longa;Salisaeta longa DSM 21114	StringTie	intergenic_transcript	288	450	-	162	gene_id "STRG.95730"; transcript_id "STRG.95730.1"; cov "5.257668"; FPKM "0.493793"; TPM "0.434942";	STRG.95730.1
NODE_15227_length_6341_cov_7.019885	Bacteria;Bacteroidetes;Cytophagia;Rhodothermales;Rhodothermaceae;Salisaeta;longa;Salisaeta longa DSM 21114	StringTie	intergenic_transcript	1043	1314	+	271	gene_id "STRG.95734"; transcript_id "STRG.95734.1"; cov "10.433824"; FPKM "0.979930"; TPM "0.863140";	STRG.95734.1
NODE_19386_length_5475_cov_8.974354	Bacteria;Bacteroidetes;Cytophagia;Rhodothermales;Rhodothermaceae;Salisaeta;longa;Salisaeta longa DSM 21114	StringTie	intergenic_transcript	5281	5336	-	55	gene_id "STRG.108095"; transcript_id "STRG.108095.1"; cov "7.089286"; FPKM "0.665816"; TPM "0.586463";	STRG.108095.1
NODE_30576_length_4088_cov_15.186214	Bacteria;Bacteroidetes;Cytophagia;Rhodothermales;Rhodothermaceae;Salisaeta;longa;Salisaeta longa DSM 21114	StringTie	intergenic_transcript	3528	3748	+	220	gene_id "STRG.134168"; transcript_id "STRG.134168.1"; cov "9.072398"; FPKM "0.852067"; TPM "0.750516";	STRG.134168.1
NODE_45626_length_3099_cov_17.996058	Bacteria;Bacteroidetes;Cytophagia;Rhodothermales;Rhodothermaceae;Salisaeta;longa;Salisaeta longa DSM 21114	StringTie	intergenic_transcript	1241	1454	-	213	gene_id "STRG.160624"; transcript_id "STRG.160624.1"; cov "38.401871"; FPKM "3.606651"; TPM "3.176804";	STRG.160624.1
NODE_31524_length_4007_cov_16.584261	Bacteria;Bacteroidetes;Flavobacteriia;Flavobacteriales;Flavobacteriaceae;Chryseobacterium;Chryseobacterium sp. OV279;Chryseobacterium sp. OV279	StringTie	intergenic_transcript	2680	2755	+	75	gene_id "STRG.136102"; transcript_id "STRG.136102.1"; cov "5.447369"; FPKM "0.511609"; TPM "0.450635";	STRG.136102.1
NODE_12077_length_7242_cov_38.425212	Bacteria;Bacteroidetes;unclassified Bacteroidetes;Bacteroidetes Order II. Incertae sedis;Rhodothermaceae	StringTie	intergenic_transcript	1982	2348	+	366	gene_id "STRG.84786"; transcript_id "STRG.84786.1"; cov "6.629428"; FPKM "0.622627"; TPM "0.548421";	STRG.84786.1
NODE_1303_length_21045_cov_37.042449	Bacteria;Bacteroidetes;unclassified Bacteroidetes;Bacteroidetes Order II. Incertae sedis;Rhodothermaceae	StringTie	intergenic_transcript	20173	20414	+	241	gene_id "STRG.21977"; transcript_id "STRG.21977.1"; cov "5.000000"; FPKM "0.469593"; TPM "0.413626";	STRG.21977.1
NODE_1403_length_20450_cov_35.284727	Bacteria;Bacteroidetes;unclassified Bacteroidetes;Bacteroidetes Order II. Incertae sedis;Rhodothermaceae	StringTie	intergenic_transcript	2182	2352	+	170	gene_id "STRG.23044"; transcript_id "STRG.23044.1"; cov "93.631577"; FPKM "8.793748"; TPM "7.745693";	STRG.23044.1
NODE_10050_length_8060_cov_4.411368	Bacteria;Bacteroidetes;unclassified Bacteroidetes;Bacteroidetes Order II. Incertae sedis;Rhodothermaceae;Salinibacter;Salinibacter ruber;Salinibacter ruber M31, DSM 13855	StringTie	intergenic_transcript	4302	4447	-	145	gene_id "STRG.76851"; transcript_id "STRG.76851.1"; cov "5.904109"; FPKM "0.554506"; TPM "0.488419";	STRG.76851.1
NODE_1174_length_21947_cov_10.298831	Bacteria;Bacteroidetes;unclassified Bacteroidetes;Bacteroidetes Order II. Incertae sedis;Rhodothermaceae;Salinibacter;Salinibacter ruber;Salinibacter ruber M31, DSM 13855	StringTie	intergenic_transcript	3427	3535	+	108	gene_id "STRG.20417"; transcript_id "STRG.20417.1"; cov "6.293578"; FPKM "0.591084"; TPM "0.520638";	STRG.20417.1
NODE_11794_length_7345_cov_11.729492	Bacteria;Bacteroidetes;unclassified Bacteroidetes;Bacteroidetes Order II. Incertae sedis;Rhodothermaceae;Salinibacter;Salinibacter ruber;Salinibacter ruber M31, DSM 13855	StringTie	intergenic_transcript	5901	6052	-	151	gene_id "STRG.83744"; transcript_id "STRG.83744.1"; cov "107.573204"; FPKM "10.103127"; TPM "8.899018";	STRG.83744.1
NODE_13245_length_6870_cov_100.439912	Bacteria;Bacteroidetes;unclassified Bacteroidetes;Bacteroidetes Order II. Incertae sedis;Rhodothermaceae;Salinibacter;Salinibacter ruber;Salinibacter ruber M31, DSM 13855	StringTie	intergenic_transcript	5148	5199	+	51	gene_id "STRG.89042"; transcript_id "STRG.89042.1"; cov "5.846154"; FPKM "0.549063"; TPM "0.483624";	STRG.89042.1
NODE_17482_length_5822_cov_106.004682	Bacteria;Bacteroidetes;unclassified Bacteroidetes;Bacteroidetes Order II. Incertae sedis;Rhodothermaceae;Salinibacter;Salinibacter ruber;Salinibacter ruber M31, DSM 13855	StringTie	intergenic_transcript	1189	1521	+	332	gene_id "STRG.102756"; transcript_id "STRG.102756.1"; cov "8.837838"; FPKM "0.830037"; TPM "0.731112";	STRG.102756.1
NODE_20661_length_5262_cov_18.093528	Bacteria;Bacteroidetes;unclassified Bacteroidetes;Bacteroidetes Order II. Incertae sedis;Rhodothermaceae;Salinibacter;Salinibacter ruber;Salinibacter ruber M31, DSM 13855	StringTie	intergenic_transcript	969	1193	-	224	gene_id "STRG.111417"; transcript_id "STRG.111417.1"; cov "15.337778"; FPKM "1.440503"; TPM "1.268821";	STRG.111417.1
NODE_20730_length_5251_cov_21.669361	Bacteria;Bacteroidetes;unclassified Bacteroidetes;Bacteroidetes Order II. Incertae sedis;Rhodothermaceae;Salinibacter;Salinibacter ruber;Salinibacter ruber M31, DSM 13855	StringTie	intergenic_transcript	4709	4839	-	130	gene_id "STRG.111631"; transcript_id "STRG.111631.1"; cov "5.267176"; FPKM "0.494686"; TPM "0.435728";	STRG.111631.1
NODE_20983_length_5210_cov_69.291756	Bacteria;Bacteroidetes;unclassified Bacteroidetes;Bacteroidetes Order II. Incertae sedis;Rhodothermaceae;Salinibacter;Salinibacter ruber;Salinibacter ruber M31, DSM 13855	StringTie	intergenic_transcript	65	208	+	143	gene_id "STRG.112301"; transcript_id "STRG.112301.1"; cov "12.878241"; FPKM "1.209507"; TPM "1.065355";	STRG.112301.1
NODE_21572_length_5126_cov_11.368764	Bacteria;Bacteroidetes;unclassified Bacteroidetes;Bacteroidetes Order II. Incertae sedis;Rhodothermaceae;Salinibacter;Salinibacter ruber;Salinibacter ruber M31, DSM 13855	StringTie	intergenic_transcript	1452	1553	+	101	gene_id "STRG.113816"; transcript_id "STRG.113816.1"; cov "6.333333"; FPKM "0.594818"; TPM "0.523926";	STRG.113816.1
NODE_2309_length_16595_cov_6.017775	Bacteria;Bacteroidetes;unclassified Bacteroidetes;Bacteroidetes Order II. Incertae sedis;Rhodothermaceae;Salinibacter;Salinibacter ruber;Salinibacter ruber M31, DSM 13855	StringTie	intergenic_transcript	14204	14317	-	113	gene_id "STRG.32099"; transcript_id "STRG.32099.1"; cov "8.017544"; FPKM "0.752997"; TPM "0.663253";	STRG.32099.1
NODE_2369_length_16413_cov_7.269409	Bacteria;Bacteroidetes;unclassified Bacteroidetes;Bacteroidetes Order II. Incertae sedis;Rhodothermaceae;Salinibacter;Salinibacter ruber;Salinibacter ruber M31, DSM 13855	StringTie	intergenic_transcript	7842	7902	+	60	gene_id "STRG.32603"; transcript_id "STRG.32603.1"; cov "5.967213"; FPKM "0.560432"; TPM "0.493639";	STRG.32603.1
NODE_24_length_82296_cov_31.970282	Bacteria;Bacteroidetes;unclassified Bacteroidetes;Bacteroidetes Order II. Incertae sedis;Rhodothermaceae;Salinibacter;Salinibacter ruber;Salinibacter ruber M31, DSM 13855	StringTie	intergenic_transcript	29300	29466	+	166	gene_id "STRG.1136"; transcript_id "STRG.1136.1"; cov "6.431138"; FPKM "0.604004"; TPM "0.532017";	STRG.1136.1
NODE_24855_length_4687_cov_15.330311	Bacteria;Bacteroidetes;unclassified Bacteroidetes;Bacteroidetes Order II. Incertae sedis;Rhodothermaceae;Salinibacter;Salinibacter ruber;Salinibacter ruber M31, DSM 13855	StringTie	intergenic_transcript	1163	1381	-	218	gene_id "STRG.121687"; transcript_id "STRG.121687.1"; cov "8.406393"; FPKM "0.789517"; TPM "0.695421";	STRG.121687.1
NODE_2791_length_15264_cov_117.589519	Bacteria;Bacteroidetes;unclassified Bacteroidetes;Bacteroidetes Order II. Incertae sedis;Rhodothermaceae;Salinibacter;Salinibacter ruber;Salinibacter ruber M31, DSM 13855	StringTie	intergenic_transcript	6220	6448	-	228	gene_id "STRG.36185"; transcript_id "STRG.36185.1"; cov "8.633188"; FPKM "0.810817"; TPM "0.714182";	STRG.36185.1
NODE_29748_length_4166_cov_15.111652	Bacteria;Bacteroidetes;unclassified Bacteroidetes;Bacteroidetes Order II. Incertae sedis;Rhodothermaceae;Salinibacter;Salinibacter ruber;Salinibacter ruber M31, DSM 13855	StringTie	intergenic_transcript	387	499	-	112	gene_id "STRG.132412"; transcript_id "STRG.132412.1"; cov "16.675516"; FPKM "1.566141"; TPM "1.379486";	STRG.132412.1
NODE_3176_length_14401_cov_35.699847	Bacteria;Bacteroidetes;unclassified Bacteroidetes;Bacteroidetes Order II. Incertae sedis;Rhodothermaceae;Salinibacter;Salinibacter ruber;Salinibacter ruber M31, DSM 13855	StringTie	intergenic_transcript	7152	7451	-	299	gene_id "STRG.39288"; transcript_id "STRG.39288.1"; cov "9.400000"; FPKM "0.882835"; TPM "0.777617";	STRG.39288.1
NODE_34156_length_3800_cov_4.524700	Bacteria;Bacteroidetes;unclassified Bacteroidetes;Bacteroidetes Order II. Incertae sedis;Rhodothermaceae;Salinibacter;Salinibacter ruber;Salinibacter ruber M31, DSM 13855	StringTie	intergenic_transcript	2416	2611	-	195	gene_id "STRG.141210"; transcript_id "STRG.141210.1"; cov "7.489796"; FPKM "0.703431"; TPM "0.619595";	STRG.141210.1
NODE_34701_length_3757_cov_16.122907	Bacteria;Bacteroidetes;unclassified Bacteroidetes;Bacteroidetes Order II. Incertae sedis;Rhodothermaceae;Salinibacter;Salinibacter ruber;Salinibacter ruber M31, DSM 13855	StringTie	intergenic_transcript	3097	3156	-	59	gene_id "STRG.142185"; transcript_id "STRG.142185.1"; cov "15.083333"; FPKM "1.416606"; TPM "1.247772";	STRG.142185.1
NODE_40904_length_3346_cov_60.890307	Bacteria;Bacteroidetes;unclassified Bacteroidetes;Bacteroidetes Order II. Incertae sedis;Rhodothermaceae;Salinibacter;Salinibacter ruber;Salinibacter ruber M31, DSM 13855	StringTie	intergenic_transcript	2983	3126	+	143	gene_id "STRG.153113"; transcript_id "STRG.153113.1"; cov "41.382099"; FPKM "3.886549"; TPM "3.423344";	STRG.153113.1
NODE_4633_length_12047_cov_4.218979	Bacteria;Bacteroidetes;unclassified Bacteroidetes;Bacteroidetes Order II. Incertae sedis;Rhodothermaceae;Salinibacter;Salinibacter ruber;Salinibacter ruber M31, DSM 13855	StringTie	intergenic_transcript	10663	10904	-	241	gene_id "STRG.49524"; transcript_id "STRG.49524.1"; cov "6.599174"; FPKM "0.619785"; TPM "0.545918";	STRG.49524.1
NODE_4692_length_11962_cov_31.030066	Bacteria;Bacteroidetes;unclassified Bacteroidetes;Bacteroidetes Order II. Incertae sedis;Rhodothermaceae;Salinibacter;Salinibacter ruber;Salinibacter ruber M31, DSM 13855	StringTie	intergenic_transcript	2523	2634	-	111	gene_id "STRG.49909"; transcript_id "STRG.49909.1"; cov "5.160714"; FPKM "0.484687"; TPM "0.426921";	STRG.49909.1
NODE_604_length_28328_cov_31.885969	Bacteria;Bacteroidetes;unclassified Bacteroidetes;Bacteroidetes Order II. Incertae sedis;Rhodothermaceae;Salinibacter;Salinibacter ruber;Salinibacter ruber M31, DSM 13855	StringTie	intergenic_transcript	7232	7340	-	108	gene_id "STRG.13044"; transcript_id "STRG.13044.1"; cov "5.266055"; FPKM "0.494581"; TPM "0.435636";	STRG.13044.1
NODE_9036_length_8542_cov_4.898551	Bacteria;Bacteroidetes;unclassified Bacteroidetes;Bacteroidetes Order II. Incertae sedis;Rhodothermaceae;Salinibacter;Salinibacter ruber;Salinibacter ruber M31, DSM 13855	StringTie	intergenic_transcript	7642	7759	-	117	gene_id "STRG.72505"; transcript_id "STRG.72505.1"; cov "5.779661"; FPKM "0.542818"; TPM "0.478124";	STRG.72505.1
NODE_98_length_52244_cov_31.368890	Bacteria;Bacteroidetes;unclassified Bacteroidetes;Bacteroidetes Order II. Incertae sedis;Rhodothermaceae;Salinibacter;Salinibacter ruber;Salinibacter ruber M31, DSM 13855	StringTie	intergenic_transcript	10290	10445	-	155	gene_id "STRG.3185"; transcript_id "STRG.3185.1"; cov "7.358974"; FPKM "0.691145"; TPM "0.608773";	STRG.3185.1
NODE_98_length_52244_cov_31.368890	Bacteria;Bacteroidetes;unclassified Bacteroidetes;Bacteroidetes Order II. Incertae sedis;Rhodothermaceae;Salinibacter;Salinibacter ruber;Salinibacter ruber M31, DSM 13855	StringTie	intergenic_transcript	22618	22766	+	148	gene_id "STRG.3202"; transcript_id "STRG.3202.1"; cov "48.628983"; FPKM "4.567166"; TPM "4.022844";	STRG.3202.1
NODE_10748_length_7769_cov_5.420016	Bacteria;Bacteroidetes;unclassified Bacteroidetes;Bacteroidetes Order II. Incertae sedis;Rhodothermaceae;Salinibacter;Salinibacter ruber;Salinibacter ruber M8	StringTie	intergenic_transcript	169	386	+	217	gene_id "STRG.79639"; transcript_id "STRG.79639.1"; cov "6.298165"; FPKM "0.591515"; TPM "0.521017";	STRG.79639.1
NODE_14158_length_6611_cov_11.673734	Bacteria;Bacteroidetes;unclassified Bacteroidetes;Bacteroidetes Order II. Incertae sedis;Rhodothermaceae;Salinibacter;Salinibacter ruber;Salinibacter ruber M8	StringTie	intergenic_transcript	2892	3049	+	157	gene_id "STRG.92120"; transcript_id "STRG.92120.1"; cov "8.746836"; FPKM "0.821491"; TPM "0.723584";	STRG.92120.1
NODE_15007_length_6391_cov_12.209280	Bacteria;Bacteroidetes;unclassified Bacteroidetes;Bacteroidetes Order II. Incertae sedis;Rhodothermaceae;Salinibacter;Salinibacter ruber;Salinibacter ruber M8	StringTie	intergenic_transcript	551	708	-	157	gene_id "STRG.95040"; transcript_id "STRG.95040.1"; cov "22.477882"; FPKM "2.111092"; TPM "1.859488";	STRG.95040.1
NODE_15462_length_6281_cov_5.678927	Bacteria;Bacteroidetes;unclassified Bacteroidetes;Bacteroidetes Order II. Incertae sedis;Rhodothermaceae;Salinibacter;Salinibacter ruber;Salinibacter ruber M8	StringTie	intergenic_transcript	2712	2792	+	80	gene_id "STRG.96525"; transcript_id "STRG.96525.1"; cov "9.308642"; FPKM "0.874255"; TPM "0.770060";	STRG.96525.1
NODE_15467_length_6280_cov_10.543775	Bacteria;Bacteroidetes;unclassified Bacteroidetes;Bacteroidetes Order II. Incertae sedis;Rhodothermaceae;Salinibacter;Salinibacter ruber;Salinibacter ruber M8	StringTie	intergenic_transcript	6047	6225	+	178	gene_id "STRG.96552"; transcript_id "STRG.96552.1"; cov "5.329609"; FPKM "0.500549"; TPM "0.440893";	STRG.96552.1
NODE_15603_length_6245_cov_19.268982	Bacteria;Bacteroidetes;unclassified Bacteroidetes;Bacteroidetes Order II. Incertae sedis;Rhodothermaceae;Salinibacter;Salinibacter ruber;Salinibacter ruber M8	StringTie	intergenic_transcript	2888	3231	+	343	gene_id "STRG.96990"; transcript_id "STRG.96990.1"; cov "7.488372"; FPKM "0.703297"; TPM "0.619477";	STRG.96990.1
NODE_187_length_40907_cov_29.299692	Bacteria;Bacteroidetes;unclassified Bacteroidetes;Bacteroidetes Order II. Incertae sedis;Rhodothermaceae;Salinibacter;Salinibacter ruber;Salinibacter ruber M8	StringTie	intergenic_transcript	35078	35276	+	198	gene_id "STRG.5224"; transcript_id "STRG.5224.1"; cov "5.728643"; FPKM "0.538026"; TPM "0.473903";	STRG.5224.1
NODE_20177_length_5347_cov_9.115268	Bacteria;Bacteroidetes;unclassified Bacteroidetes;Bacteroidetes Order II. Incertae sedis;Rhodothermaceae;Salinibacter;Salinibacter ruber;Salinibacter ruber M8	StringTie	intergenic_transcript	1158	1332	-	174	gene_id "STRG.110230"; transcript_id "STRG.110230.1"; cov "15.211429"; FPKM "1.428636"; TPM "1.258369";	STRG.110230.1
NODE_24252_length_4766_cov_13.058586	Bacteria;Bacteroidetes;unclassified Bacteroidetes;Bacteroidetes Order II. Incertae sedis;Rhodothermaceae;Salinibacter;Salinibacter ruber;Salinibacter ruber M8	StringTie	intergenic_transcript	4485	4722	-	237	gene_id "STRG.120305"; transcript_id "STRG.120305.1"; cov "5.712185"; FPKM "0.536480"; TPM "0.472542";	STRG.120305.1
NODE_24437_length_4741_cov_92.969484	Bacteria;Bacteroidetes;unclassified Bacteroidetes;Bacteroidetes Order II. Incertae sedis;Rhodothermaceae;Salinibacter;Salinibacter ruber;Salinibacter ruber M8	StringTie	intergenic_transcript	79	147	+	68	gene_id "STRG.120722"; transcript_id "STRG.120722.1"; cov "5.768116"; FPKM "0.541733"; TPM "0.477169";	STRG.120722.1
NODE_25324_length_4629_cov_9.572803	Bacteria;Bacteroidetes;unclassified Bacteroidetes;Bacteroidetes Order II. Incertae sedis;Rhodothermaceae;Salinibacter;Salinibacter ruber;Salinibacter ruber M8	StringTie	intergenic_transcript	4232	4527	+	295	gene_id "STRG.122821"; transcript_id "STRG.122821.1"; cov "1135.628540"; FPKM "106.656654"; TPM "93.945129";	STRG.122821.1
NODE_25324_length_4629_cov_9.572803	Bacteria;Bacteroidetes;unclassified Bacteroidetes;Bacteroidetes Order II. Incertae sedis;Rhodothermaceae;Salinibacter;Salinibacter ruber;Salinibacter ruber M8	StringTie	intergenic_transcript	4234	4524	-	290	gene_id "STRG.122822"; transcript_id "STRG.122822.1"; cov "9.178694"; FPKM "0.862050"; TPM "0.759310";	STRG.122822.1
NODE_2618_length_15677_cov_11.164064	Bacteria;Bacteroidetes;unclassified Bacteroidetes;Bacteroidetes Order II. Incertae sedis;Rhodothermaceae;Salinibacter;Salinibacter ruber;Salinibacter ruber M8	StringTie	intergenic_transcript	12542	12660	-	118	gene_id "STRG.34863"; transcript_id "STRG.34863.1"; cov "13.840336"; FPKM "1.299865"; TPM "1.144945";	STRG.34863.1
NODE_27920_length_4344_cov_5.803917	Bacteria;Bacteroidetes;unclassified Bacteroidetes;Bacteroidetes Order II. Incertae sedis;Rhodothermaceae;Salinibacter;Salinibacter ruber;Salinibacter ruber M8	StringTie	intergenic_transcript	1468	1601	+	133	gene_id "STRG.128610"; transcript_id "STRG.128610.1"; cov "5.865672"; FPKM "0.550896"; TPM "0.485239";	STRG.128610.1
NODE_27920_length_4344_cov_5.803917	Bacteria;Bacteroidetes;unclassified Bacteroidetes;Bacteroidetes Order II. Incertae sedis;Rhodothermaceae;Salinibacter;Salinibacter ruber;Salinibacter ruber M8	StringTie	intergenic_transcript	4163	4247	+	84	gene_id "STRG.128615"; transcript_id "STRG.128615.1"; cov "6.611765"; FPKM "0.620968"; TPM "0.546960";	STRG.128615.1
NODE_29531_length_4188_cov_7.058553	Bacteria;Bacteroidetes;unclassified Bacteroidetes;Bacteroidetes Order II. Incertae sedis;Rhodothermaceae;Salinibacter;Salinibacter ruber;Salinibacter ruber M8	StringTie	intergenic_transcript	136	284	-	148	gene_id "STRG.131949"; transcript_id "STRG.131949.1"; cov "5.161074"; FPKM "0.484721"; TPM "0.426951";	STRG.131949.1
NODE_30424_length_4101_cov_4.567721	Bacteria;Bacteroidetes;unclassified Bacteroidetes;Bacteroidetes Order II. Incertae sedis;Rhodothermaceae;Salinibacter;Salinibacter ruber;Salinibacter ruber M8	StringTie	intergenic_transcript	764	875	+	111	gene_id "STRG.133838"; transcript_id "STRG.133838.1"; cov "6.803571"; FPKM "0.638982"; TPM "0.562827";	STRG.133838.1
NODE_33632_length_3839_cov_19.025106	Bacteria;Bacteroidetes;unclassified Bacteroidetes;Bacteroidetes Order II. Incertae sedis;Rhodothermaceae;Salinibacter;Salinibacter ruber;Salinibacter ruber M8	StringTie	intergenic_transcript	2907	3406	+	499	gene_id "STRG.140251"; transcript_id "STRG.140251.1"; cov "6.324000"; FPKM "0.593941"; TPM "0.523154";	STRG.140251.1
NODE_33632_length_3839_cov_19.025106	Bacteria;Bacteroidetes;unclassified Bacteroidetes;Bacteroidetes Order II. Incertae sedis;Rhodothermaceae;Salinibacter;Salinibacter ruber;Salinibacter ruber M8	StringTie	intergenic_transcript	3114	3353	-	239	gene_id "STRG.140252"; transcript_id "STRG.140252.1"; cov "8.008333"; FPKM "0.752132"; TPM "0.662491";	STRG.140252.1
NODE_37853_length_3532_cov_7.001726	Bacteria;Bacteroidetes;unclassified Bacteroidetes;Bacteroidetes Order II. Incertae sedis;Rhodothermaceae;Salinibacter;Salinibacter ruber;Salinibacter ruber M8	StringTie	intergenic_transcript	3296	3454	-	158	gene_id "STRG.147845"; transcript_id "STRG.147845.1"; cov "6.327044"; FPKM "0.594227"; TPM "0.523406";	STRG.147845.1
NODE_3933_length_13044_cov_31.040034	Bacteria;Bacteroidetes;unclassified Bacteroidetes;Bacteroidetes Order II. Incertae sedis;Rhodothermaceae;Salinibacter;Salinibacter ruber;Salinibacter ruber M8	StringTie	intergenic_transcript	6354	6474	+	120	gene_id "STRG.44885"; transcript_id "STRG.44885.1"; cov "5.223141"; FPKM "0.490550"; TPM "0.432086";	STRG.44885.1
NODE_40377_length_3378_cov_6.226602	Bacteria;Bacteroidetes;unclassified Bacteroidetes;Bacteroidetes Order II. Incertae sedis;Rhodothermaceae;Salinibacter;Salinibacter ruber;Salinibacter ruber M8	StringTie	intergenic_transcript	2418	2517	+	99	gene_id "STRG.152257"; transcript_id "STRG.152257.1"; cov "5.320000"; FPKM "0.499647"; TPM "0.440098";	STRG.152257.1
NODE_40636_length_3362_cov_49.345630	Bacteria;Bacteroidetes;unclassified Bacteroidetes;Bacteroidetes Order II. Incertae sedis;Rhodothermaceae;Salinibacter;Salinibacter ruber;Salinibacter ruber M8	StringTie	intergenic_transcript	888	1080	-	192	gene_id "STRG.152676"; transcript_id "STRG.152676.1"; cov "9.626943"; FPKM "0.904149"; TPM "0.796391";	STRG.152676.1
NODE_490_length_30400_cov_30.872829	Bacteria;Bacteroidetes;unclassified Bacteroidetes;Bacteroidetes Order II. Incertae sedis;Rhodothermaceae;Salinibacter;Salinibacter ruber;Salinibacter ruber M8	StringTie	intergenic_transcript	16500	16701	-	201	gene_id "STRG.11226"; transcript_id "STRG.11226.1"; cov "9.301980"; FPKM "0.873629"; TPM "0.769508";	STRG.11226.1
NODE_8858_length_8640_cov_6.176587	Bacteria;Bacteroidetes;unclassified Bacteroidetes;Bacteroidetes Order II. Incertae sedis;Rhodothermaceae;Salinibacter;Salinibacter ruber;Salinibacter ruber M8	StringTie	intergenic_transcript	7919	8121	+	202	gene_id "STRG.71764"; transcript_id "STRG.71764.1"; cov "5.827586"; FPKM "0.547319"; TPM "0.482088";	STRG.71764.1
NODE_9077_length_8519_cov_9.235704	Bacteria;Bacteroidetes;unclassified Bacteroidetes;Bacteroidetes Order II. Incertae sedis;Rhodothermaceae;Salinibacter;Salinibacter ruber;Salinibacter ruber M8	StringTie	intergenic_transcript	2352	2434	-	82	gene_id "STRG.72657"; transcript_id "STRG.72657.1"; cov "8.000000"; FPKM "0.751349"; TPM "0.661802";	STRG.72657.1
NODE_9374_length_8365_cov_6.170758	Bacteria;Bacteroidetes;unclassified Bacteroidetes;Bacteroidetes Order II. Incertae sedis;Rhodothermaceae;Salinibacter;Salinibacter ruber;Salinibacter ruber M8	StringTie	intergenic_transcript	2905	3075	+	170	gene_id "STRG.73954"; transcript_id "STRG.73954.1"; cov "6.947369"; FPKM "0.652487"; TPM "0.574723";	STRG.73954.1
NODE_9537_length_8292_cov_6.709239	Bacteria;Bacteroidetes;unclassified Bacteroidetes;Bacteroidetes Order II. Incertae sedis;Rhodothermaceae;Salinibacter;Salinibacter ruber;Salinibacter ruber M8	StringTie	intergenic_transcript	4370	4570	-	200	gene_id "STRG.74619"; transcript_id "STRG.74619.1"; cov "5.472637"; FPKM "0.513982"; TPM "0.452725";	STRG.74619.1
NODE_2565_length_15841_cov_6.979285	Bacteria;Bacteroidetes;unclassified Bacteroidetes;Bacteroidetes Order II. Incertae sedis;Rhodothermaceae;unclassified Rhodothermaceae;Rhodothermaceae bacterium RA;Halothermobacillus malaysiensis RA (Draft 1)	StringTie	intergenic_transcript	3562	3771	+	209	gene_id "STRG.34399"; transcript_id "STRG.34399.1"; cov "9.252381"; FPKM "0.868971"; TPM "0.765405";	STRG.34399.1
NODE_37471_length_3559_cov_91.350171	Bacteria;Bacteroidetes;unclassified Bacteroidetes;Bacteroidetes Order II. Incertae sedis;Rhodothermaceae;unclassified Rhodothermaceae;Rhodothermaceae bacterium RA;Halothermobacillus malaysiensis RA (Draft 1)	StringTie	intergenic_transcript	178	381	+	203	gene_id "STRG.147138"; transcript_id "STRG.147138.1"; cov "6.171568"; FPKM "0.579625"; TPM "0.510544";	STRG.147138.1
NODE_12168_length_7206_cov_27.039155	Bacteria;Cyanobacteria;unclassified Cyanobacteria	StringTie	intergenic_transcript	3030	3185	-	155	gene_id "STRG.85133"; transcript_id "STRG.85133.1"; cov "6.192307"; FPKM "0.581573"; TPM "0.512260";	STRG.85133.1
NODE_15670_length_6229_cov_8.391642	Bacteria;Cyanobacteria;unclassified Cyanobacteria	StringTie	intergenic_transcript	3012	3277	-	265	gene_id "STRG.97183"; transcript_id "STRG.97183.1"; cov "8.537594"; FPKM "0.801839"; TPM "0.706274";	STRG.97183.1
NODE_194_length_40453_cov_228.227957	Bacteria;Cyanobacteria;unclassified Cyanobacteria	StringTie	intergenic_transcript	2907	3152	+	245	gene_id "STRG.5356"; transcript_id "STRG.5356.1"; cov "161.555969"; FPKM "15.173113"; TPM "13.364754";	STRG.5356.1
NODE_194_length_40453_cov_228.227957	Bacteria;Cyanobacteria;unclassified Cyanobacteria	StringTie	intergenic_transcript	2994	3222	-	228	gene_id "STRG.5354"; transcript_id "STRG.5354.4"; cov "35363.214844"; FPKM "3321.263916"; TPM "2925.429932";	STRG.5354.4
NODE_194_length_40453_cov_228.227957	Bacteria;Cyanobacteria;unclassified Cyanobacteria	StringTie	intergenic_transcript	33121	33267	-	146	gene_id "STRG.5364"; transcript_id "STRG.5364.9"; cov "128.526779"; FPKM "12.071056"; TPM "10.632407";	STRG.5364.9
NODE_5069_length_11548_cov_8.891760	Bacteria;Cyanobacteria;unclassified Cyanobacteria	StringTie	intergenic_transcript	8881	9060	-	179	gene_id "STRG.52393"; transcript_id "STRG.52393.1"; cov "36.728188"; FPKM "3.449461"; TPM "3.038348";	STRG.52393.1
NODE_5472_length_11130_cov_232.473679	Bacteria;Cyanobacteria;unclassified Cyanobacteria	StringTie	intergenic_transcript	849	955	+	106	gene_id "STRG.54765"; transcript_id "STRG.54765.1"; cov "13.476636"; FPKM "1.265707"; TPM "1.114858";	STRG.54765.1
NODE_7102_length_9726_cov_70.629304	Bacteria;Cyanobacteria;unclassified Cyanobacteria	StringTie	intergenic_transcript	7951	8018	+	67	gene_id "STRG.63743"; transcript_id "STRG.63743.1"; cov "11.044118"; FPKM "1.037248"; TPM "0.913627";	STRG.63743.1
NODE_8432_length_8882_cov_42.490087	Bacteria;Cyanobacteria;unclassified Cyanobacteria	StringTie	intergenic_transcript	2474	2664	-	190	gene_id "STRG.69921"; transcript_id "STRG.69921.1"; cov "5.570681"; FPKM "0.523191"; TPM "0.460836";	STRG.69921.1
NODE_8432_length_8882_cov_42.490087	Bacteria;Cyanobacteria;unclassified Cyanobacteria	StringTie	intergenic_transcript	2717	3052	-	335	gene_id "STRG.69923"; transcript_id "STRG.69923.1"; cov "8.047619"; FPKM "0.755821"; TPM "0.665741";	STRG.69923.1
NODE_8654_length_8760_cov_18.961631	Bacteria;Cyanobacteria;unclassified Cyanobacteria	StringTie	intergenic_transcript	4420	4641	+	221	gene_id "STRG.70937"; transcript_id "STRG.70937.1"; cov "83.292793"; FPKM "7.822743"; TPM "6.890415";	STRG.70937.1
NODE_9865_length_8135_cov_225.282302	Bacteria;Cyanobacteria;unclassified Cyanobacteria	StringTie	intergenic_transcript	1308	1774	+	466	gene_id "STRG.76076"; transcript_id "STRG.76076.1"; cov "29.186295"; FPKM "2.741136"; TPM "2.414443";	STRG.76076.1
NODE_105_length_51778_cov_8.478781	Bacteria;Cyanobacteria;unclassified Cyanobacteria;Chroococcales;Aphanothecaceae;Halothece;Halothece sp. PCC 7418;Halothece sp. PCC 7418	StringTie	intergenic_transcript	21021	21182	+	161	gene_id "STRG.3367"; transcript_id "STRG.3367.1"; cov "5.129630"; FPKM "0.481768"; TPM "0.424350";	STRG.3367.1
NODE_11663_length_7395_cov_7.421935	Bacteria;Cyanobacteria;unclassified Cyanobacteria;Chroococcales;Aphanothecaceae;Halothece;Halothece sp. PCC 7418;Halothece sp. PCC 7418	StringTie	intergenic_transcript	7258	7323	-	65	gene_id "STRG.83237"; transcript_id "STRG.83237.1"; cov "5.090909"; FPKM "0.478131"; TPM "0.421147";	STRG.83237.1
NODE_126_length_48411_cov_8.260030	Bacteria;Cyanobacteria;unclassified Cyanobacteria;Chroococcales;Aphanothecaceae;Halothece;Halothece sp. PCC 7418;Halothece sp. PCC 7418	StringTie	intergenic_transcript	22345	22451	-	106	gene_id "STRG.3930"; transcript_id "STRG.3930.1"; cov "6.224299"; FPKM "0.584578"; TPM "0.514907";	STRG.3930.1
NODE_1424_length_20331_cov_8.686773	Bacteria;Cyanobacteria;unclassified Cyanobacteria;Chroococcales;Aphanothecaceae;Halothece;Halothece sp. PCC 7418;Halothece sp. PCC 7418	StringTie	intergenic_transcript	9665	9921	-	256	gene_id "STRG.23301"; transcript_id "STRG.23301.1"; cov "116.174744"; FPKM "10.910971"; TPM "9.610582";	STRG.23301.1
NODE_1424_length_20331_cov_8.686773	Bacteria;Cyanobacteria;unclassified Cyanobacteria;Chroococcales;Aphanothecaceae;Halothece;Halothece sp. PCC 7418;Halothece sp. PCC 7418	StringTie	intergenic_transcript	9975	10034	-	59	gene_id "STRG.23302"; transcript_id "STRG.23302.1"; cov "5.533333"; FPKM "0.519683"; TPM "0.457746";	STRG.23302.1
NODE_15333_length_6313_cov_9.437360	Bacteria;Cyanobacteria;unclassified Cyanobacteria;Chroococcales;Aphanothecaceae;Halothece;Halothece sp. PCC 7418;Halothece sp. PCC 7418	StringTie	intergenic_transcript	340	520	+	180	gene_id "STRG.96100"; transcript_id "STRG.96100.1"; cov "12.447514"; FPKM "1.169053"; TPM "1.029723";	STRG.96100.1
NODE_15944_length_6161_cov_8.964297	Bacteria;Cyanobacteria;unclassified Cyanobacteria;Chroococcales;Aphanothecaceae;Halothece;Halothece sp. PCC 7418;Halothece sp. PCC 7418	StringTie	intergenic_transcript	1491	1590	-	99	gene_id "STRG.98067"; transcript_id "STRG.98067.1"; cov "5.200000"; FPKM "0.488377"; TPM "0.430171";	STRG.98067.1
NODE_273_length_36684_cov_8.003740	Bacteria;Cyanobacteria;unclassified Cyanobacteria;Chroococcales;Aphanothecaceae;Halothece;Halothece sp. PCC 7418;Halothece sp. PCC 7418	StringTie	intergenic_transcript	54	166	+	112	gene_id "STRG.7087"; transcript_id "STRG.7087.1"; cov "62.707966"; FPKM "5.889445"; TPM "5.187531";	STRG.7087.1
NODE_273_length_36684_cov_8.003740	Bacteria;Cyanobacteria;unclassified Cyanobacteria;Chroococcales;Aphanothecaceae;Halothece;Halothece sp. PCC 7418;Halothece sp. PCC 7418	StringTie	intergenic_transcript	36099	36288	-	189	gene_id "STRG.7133"; transcript_id "STRG.7133.1"; cov "33.593365"; FPKM "3.155042"; TPM "2.779019";	STRG.7133.1
NODE_273_length_36684_cov_8.003740	Bacteria;Cyanobacteria;unclassified Cyanobacteria;Chroococcales;Aphanothecaceae;Halothece;Halothece sp. PCC 7418;Halothece sp. PCC 7418	StringTie	intergenic_transcript	36325	36504	+	179	gene_id "STRG.7132"; transcript_id "STRG.7132.1"; cov "44.437935"; FPKM "4.173549"; TPM "3.676138";	STRG.7132.1
NODE_351_length_33776_cov_7.705228	Bacteria;Cyanobacteria;unclassified Cyanobacteria;Chroococcales;Aphanothecaceae;Halothece;Halothece sp. PCC 7418;Halothece sp. PCC 7418	StringTie	intergenic_transcript	4370	4446	-	76	gene_id "STRG.8708"; transcript_id "STRG.8708.1"; cov "6.753247"; FPKM "0.634256"; TPM "0.558664";	STRG.8708.1
NODE_462_length_31098_cov_8.034597	Bacteria;Cyanobacteria;unclassified Cyanobacteria;Chroococcales;Aphanothecaceae;Halothece;Halothece sp. PCC 7418;Halothece sp. PCC 7418	StringTie	intergenic_transcript	110	233	-	123	gene_id "STRG.10740"; transcript_id "STRG.10740.1"; cov "22.677420"; FPKM "2.129832"; TPM "1.875995";	STRG.10740.1
NODE_462_length_31098_cov_8.034597	Bacteria;Cyanobacteria;unclassified Cyanobacteria;Chroococcales;Aphanothecaceae;Halothece;Halothece sp. PCC 7418;Halothece sp. PCC 7418	StringTie	intergenic_transcript	227	349	+	122	gene_id "STRG.10739"; transcript_id "STRG.10739.1"; cov "6.959350"; FPKM "0.653612"; TPM "0.575714";	STRG.10739.1
NODE_5071_length_11546_cov_13.959795	Bacteria;Cyanobacteria;unclassified Cyanobacteria;Chroococcales;Aphanothecaceae;Halothece;Halothece sp. PCC 7418;Halothece sp. PCC 7418	StringTie	intergenic_transcript	9900	9969	+	69	gene_id "STRG.52431"; transcript_id "STRG.52431.1"; cov "6.971428"; FPKM "0.654747"; TPM "0.576713";	STRG.52431.1
NODE_555_length_29185_cov_8.100961	Bacteria;Cyanobacteria;unclassified Cyanobacteria;Chroococcales;Aphanothecaceae;Halothece;Halothece sp. PCC 7418;Halothece sp. PCC 7418	StringTie	intergenic_transcript	56	234	-	178	gene_id "STRG.12176"; transcript_id "STRG.12176.1"; cov "13.162011"; FPKM "1.236158"; TPM "1.088830";	STRG.12176.1
NODE_577_length_28780_cov_7.741584	Bacteria;Cyanobacteria;unclassified Cyanobacteria;Chroococcales;Aphanothecaceae;Halothece;Halothece sp. PCC 7418;Halothece sp. PCC 7418	StringTie	intergenic_transcript	23617	23968	+	351	gene_id "STRG.12607"; transcript_id "STRG.12607.2"; cov "498.212799"; FPKM "46.791454"; TPM "41.214767";	STRG.12607.2
NODE_594_length_28581_cov_7.753874	Bacteria;Cyanobacteria;unclassified Cyanobacteria;Chroococcales;Aphanothecaceae;Halothece;Halothece sp. PCC 7418;Halothece sp. PCC 7418	StringTie	intergenic_transcript	9730	9908	+	178	gene_id "STRG.12904"; transcript_id "STRG.12904.1"; cov "2853.846436"; FPKM "268.029297"; TPM "236.085098";	STRG.12904.1
NODE_6614_length_10065_cov_7.300500	Bacteria;Cyanobacteria;unclassified Cyanobacteria;Chroococcales;Aphanothecaceae;Halothece;Halothece sp. PCC 7418;Halothece sp. PCC 7418	StringTie	intergenic_transcript	9948	10009	-	61	gene_id "STRG.61265"; transcript_id "STRG.61265.1"; cov "5.903226"; FPKM "0.554423"; TPM "0.488346";	STRG.61265.1
NODE_7103_length_9726_cov_8.774584	Bacteria;Cyanobacteria;unclassified Cyanobacteria;Chroococcales;Aphanothecaceae;Halothece;Halothece sp. PCC 7418;Halothece sp. PCC 7418	StringTie	intergenic_transcript	1081	1201	-	120	gene_id "STRG.63747"; transcript_id "STRG.63747.1"; cov "7.553719"; FPKM "0.709435"; TPM "0.624883";	STRG.63747.1
NODE_7991_length_9139_cov_7.197380	Bacteria;Cyanobacteria;unclassified Cyanobacteria;Chroococcales;Aphanothecaceae;Halothece;Halothece sp. PCC 7418;Halothece sp. PCC 7418	StringTie	intergenic_transcript	7246	7492	-	246	gene_id "STRG.67913"; transcript_id "STRG.67913.1"; cov "7.214575"; FPKM "0.677583"; TPM "0.596827";	STRG.67913.1
NODE_961_length_23698_cov_7.387683	Bacteria;Cyanobacteria;unclassified Cyanobacteria;Chroococcales;Aphanothecaceae;Halothece;Halothece sp. PCC 7418;Halothece sp. PCC 7418	StringTie	intergenic_transcript	15414	15614	-	200	gene_id "STRG.17828"; transcript_id "STRG.17828.1"; cov "5.492537"; FPKM "0.515851"; TPM "0.454371";	STRG.17828.1
NODE_961_length_23698_cov_7.387683	Bacteria;Cyanobacteria;unclassified Cyanobacteria;Chroococcales;Aphanothecaceae;Halothece;Halothece sp. PCC 7418;Halothece sp. PCC 7418	StringTie	intergenic_transcript	18480	18595	+	115	gene_id "STRG.17831"; transcript_id "STRG.17831.1"; cov "17.189655"; FPKM "1.614429"; TPM "1.422018";	STRG.17831.1
NODE_44112_length_3174_cov_42.172171	Bacteria;Cyanobacteria;unclassified Cyanobacteria;Nostocales	StringTie	intergenic_transcript	1124	1333	-	209	gene_id "STRG.158274"; transcript_id "STRG.158274.1"; cov "23.338095"; FPKM "2.191881"; TPM "1.930649";	STRG.158274.1
NODE_2566_length_15840_cov_23.660944	Bacteria;Cyanobacteria;unclassified Cyanobacteria;Nostocales;Aphanizomenonaceae;Cylindrospermopsis;Cylindrospermopsis raciborskii;Cylindrospermopsis raciborskii ITEP-A1	StringTie	intergenic_transcript	566	682	+	116	gene_id "STRG.34404"; transcript_id "STRG.34404.1"; cov "11.282051"; FPKM "1.059595"; TPM "0.933310";	STRG.34404.1
NODE_2566_length_15840_cov_23.660944	Bacteria;Cyanobacteria;unclassified Cyanobacteria;Nostocales;Aphanizomenonaceae;Cylindrospermopsis;Cylindrospermopsis raciborskii;Cylindrospermopsis raciborskii ITEP-A1	StringTie	intergenic_transcript	11198	11400	+	202	gene_id "STRG.34416"; transcript_id "STRG.34416.1"; cov "6.157636"; FPKM "0.578317"; TPM "0.509392";	STRG.34416.1
NODE_17203_length_5879_cov_7.472356	Bacteria;Cyanobacteria;unclassified Cyanobacteria;Nostocales;Aphanizomenonaceae;Nodularia;Nodularia spumigena;Nodularia spumigena CENA596	StringTie	intergenic_transcript	453	850	+	397	gene_id "STRG.101891"; transcript_id "STRG.101891.1"; cov "5.505025"; FPKM "0.517024"; TPM "0.455404";	STRG.101891.1
NODE_6495_length_10165_cov_4.272305	Bacteria;Cyanobacteria;unclassified Cyanobacteria;Nostocales;Nostocaceae;Anabaena;Anabaena variabilis;Anabaena variabilis ATCC 29413	StringTie	intergenic_transcript	737	837	+	100	gene_id "STRG.60593"; transcript_id "STRG.60593.1"; cov "17.128714"; FPKM "1.608705"; TPM "1.416977";	STRG.60593.1
NODE_42234_length_3272_cov_272.189307	Bacteria;Cyanobacteria;unclassified Cyanobacteria;Oscillatoriales;Cyanothecaceae;Cyanothece;Cyanothece sp. ATCC 51142;Cyanothece sp. BH68, ATCC 51142	StringTie	intergenic_transcript	41	105	+	64	gene_id "STRG.155242"; transcript_id "STRG.155242.1"; cov "5.384615"; FPKM "0.505716"; TPM "0.445444";	STRG.155242.1
NODE_42234_length_3272_cov_272.189307	Bacteria;Cyanobacteria;unclassified Cyanobacteria;Oscillatoriales;Cyanothecaceae;Cyanothece;Cyanothece sp. ATCC 51142;Cyanothece sp. BH68, ATCC 51142	StringTie	intergenic_transcript	1281	1473	+	192	gene_id "STRG.155244"; transcript_id "STRG.155244.1"; cov "10.865285"; FPKM "1.020452"; TPM "0.898833";	STRG.155244.1
NODE_47646_length_3006_cov_3.890884	Bacteria;Cyanobacteria;unclassified Cyanobacteria;Oscillatoriales;Cyanothecaceae;Cyanothece;Cyanothece sp. PCC 7425;Cyanothece sp. PCC 7425	StringTie	intergenic_transcript	71	132	+	61	gene_id "STRG.163591"; transcript_id "STRG.163591.1"; cov "6.838710"; FPKM "0.642282"; TPM "0.565734";	STRG.163591.1
NODE_4487_length_12236_cov_128.082998	Bacteria;Cyanobacteria;unclassified Cyanobacteria;Oscillatoriales;Oscillatoriaceae;Oscillatoria;Oscillatoria acuminata;Oscillatoria acuminata PCC 6304	StringTie	intergenic_transcript	11846	11914	+	68	gene_id "STRG.48539"; transcript_id "STRG.48539.1"; cov "5.619807"; FPKM "0.527804"; TPM "0.464900";	STRG.48539.1
NODE_2180_length_16995_cov_6.315230	Bacteria;Cyanobacteria;unclassified Cyanobacteria;Pleurocapsales;Hyellaceae;Pleurocapsa;Pleurocapsa minor;Pleurocapsa sp. PCC 7327	StringTie	intergenic_transcript	111	514	+	403	gene_id "STRG.30887"; transcript_id "STRG.30887.1"; cov "6.430693"; FPKM "0.603962"; TPM "0.531981";	STRG.30887.1
NODE_20455_length_5298_cov_5.917604	Bacteria;Cyanobacteria;unclassified Cyanobacteria;Synechococcales;Leptolyngbyaceae;Leptolyngbya;Leptolyngbya valderiana;Leptolyngbya valderiana BDU 20041	StringTie	intergenic_transcript	4415	4526	-	111	gene_id "STRG.110923"; transcript_id "STRG.110923.1"; cov "5.973214"; FPKM "0.560996"; TPM "0.494135";	STRG.110923.1
NODE_1781_length_18527_cov_7.536650	Bacteria;Cyanobacteria;unclassified Cyanobacteria;Synechococcales;Synechococcaceae;Dactylococcopsis;Dactylococcopsis salina;Dactylococcopsis salina PCC 8305	StringTie	intergenic_transcript	7737	7904	+	167	gene_id "STRG.27200"; transcript_id "STRG.27200.1"; cov "11.523809"; FPKM "1.082300"; TPM "0.953310";	STRG.27200.1
NODE_2997_length_14781_cov_7.600706	Bacteria;Cyanobacteria;unclassified Cyanobacteria;Synechococcales;Synechococcaceae;Dactylococcopsis;Dactylococcopsis salina;Dactylococcopsis salina PCC 8305	StringTie	intergenic_transcript	3069	3169	-	100	gene_id "STRG.37858"; transcript_id "STRG.37858.1"; cov "6.495049"; FPKM "0.610006"; TPM "0.537304";	STRG.37858.1
NODE_2997_length_14781_cov_7.600706	Bacteria;Cyanobacteria;unclassified Cyanobacteria;Synechococcales;Synechococcaceae;Dactylococcopsis;Dactylococcopsis salina;Dactylococcopsis salina PCC 8305	StringTie	intergenic_transcript	12158	12330	+	172	gene_id "STRG.37869"; transcript_id "STRG.37869.1"; cov "10.855492"; FPKM "1.019533"; TPM "0.898023";	STRG.37869.1
NODE_30547_length_4090_cov_8.315242	Bacteria;Cyanobacteria;unclassified Cyanobacteria;Synechococcales;Synechococcaceae;Dactylococcopsis;Dactylococcopsis salina;Dactylococcopsis salina PCC 8305	StringTie	intergenic_transcript	524	818	+	294	gene_id "STRG.134093"; transcript_id "STRG.134093.1"; cov "23.647457"; FPKM "2.220936"; TPM "1.956241";	STRG.134093.1
NODE_9889_length_8127_cov_39.973489	Bacteria;Firmicutes;Bacilli;Bacillales;Paenibacillaceae;Cohnella;Cohnella sp. SGD-V74;Cohnella sp. SGD-V74	StringTie	intergenic_transcript	7893	8046	+	153	gene_id "STRG.76159"; transcript_id "STRG.76159.1"; cov "10.655844"; FPKM "1.000782"; TPM "0.881507";	STRG.76159.1
NODE_11527_length_7450_cov_4.586477	Bacteria;Firmicutes;Bacilli;Bacillales;Planococcaceae;Kurthia;Kurthia sp. Dielmo;Kurthia sp. Dielmo	StringTie	intergenic_transcript	3866	4016	-	150	gene_id "STRG.82706"; transcript_id "STRG.82706.1"; cov "112.158607"; FPKM "10.533780"; TPM "9.278346";	STRG.82706.1
NODE_32079_length_3960_cov_5.545198	Bacteria;Planctomycetes;Phycisphaerae;Phycisphaerales;Phycisphaeraceae;Phycisphaera;Phycisphaera mikurensis;Phycisphaera mikurensis NBRC 102666	StringTie	intergenic_transcript	2027	2184	-	157	gene_id "STRG.137189"; transcript_id "STRG.137189.1"; cov "8.170886"; FPKM "0.767398"; TPM "0.675938";	STRG.137189.1
NODE_45196_length_3120_cov_38.455791	Bacteria;Planctomycetes;Planctomycetia;Planctomycetales;Gemmataceae;Gemmata;Gemmata sp. SH-PL17;Gemmata sp. SH-PL17	StringTie	intergenic_transcript	2872	2936	+	64	gene_id "STRG.159956"; transcript_id "STRG.159956.1"; cov "5.815384"; FPKM "0.546173"; TPM "0.481079";	STRG.159956.1
NODE_1185_length_21874_cov_11.552454	Bacteria;Proteobacteria;Alphaproteobacteria	StringTie	intergenic_transcript	18607	18724	+	117	gene_id "STRG.20889"; transcript_id "STRG.20889.1"; cov "62.012093"; FPKM "5.824090"; TPM "5.129964";	STRG.20889.1
NODE_15682_length_6224_cov_23.445777	Bacteria;Proteobacteria;Alphaproteobacteria;Rhizobiales;Rhizobiaceae;Rhizobium;Rhizobium sp. RU35A;Rhizobium sp. RU35A	StringTie	intergenic_transcript	691	884	-	193	gene_id "STRG.97236"; transcript_id "STRG.97236.1"; cov "7.654639"; FPKM "0.718913"; TPM "0.633232";	STRG.97236.1
NODE_24027_length_4795_cov_3.060338	Bacteria;Proteobacteria;Alphaproteobacteria;Rhodobacterales;Rhodobacteraceae;Roseovarius;Roseovarius halotolerans;Roseovarius halotolerans DSM 29507	StringTie	intergenic_transcript	3935	4077	-	142	gene_id "STRG.119719"; transcript_id "STRG.119719.1"; cov "5.468532"; FPKM "0.513597"; TPM "0.452386";	STRG.119719.1
NODE_25491_length_4610_cov_18.516136	Bacteria;Proteobacteria;Alphaproteobacteria;Rhodobacterales;Rhodobacteraceae;Ruegeria;Ruegeria atlantica;Ruegeria atlantica CECT 4292	StringTie	intergenic_transcript	4206	4267	+	61	gene_id "STRG.123224"; transcript_id "STRG.123224.1"; cov "27.664515"; FPKM "2.598213"; TPM "2.288553";	STRG.123224.1
NODE_30898_length_4061_cov_6.091363	Bacteria;Proteobacteria;Betaproteobacteria;Burkholderiales;Burkholderiaceae;Paraburkholderia;Paraburkholderia susongensis;Paraburkholderia susongensis LMG 29540	StringTie	intergenic_transcript	3038	3208	+	170	gene_id "STRG.134829"; transcript_id "STRG.134829.3"; cov "103.674629"; FPKM "9.736977"; TPM "8.576508";	STRG.134829.3
NODE_30632_length_4083_cov_24.091112	Bacteria;Proteobacteria;Betaproteobacteria;Burkholderiales;Comamonadaceae;Acidovorax;Acidovorax sp. Leaf78;Acidovorax sp. Leaf78	StringTie	intergenic_transcript	3879	3977	-	98	gene_id "STRG.134284"; transcript_id "STRG.134284.1"; cov "269.826202"; FPKM "25.341702"; TPM "22.321434";	STRG.134284.1
NODE_27209_length_4419_cov_32.378781	Bacteria;Proteobacteria;Deltaproteobacteria;Desulfobacterales;Desulfobacteraceae;Desulfosarcina;Desulfosarcina variabilis;Desulfosarcina variabilis Montpellier	StringTie	intergenic_transcript	276	451	+	175	gene_id "STRG.127055"; transcript_id "STRG.127055.1"; cov "7.625000"; FPKM "0.716129"; TPM "0.630780";	STRG.127055.1
NODE_4627_length_12054_cov_5.667889	Bacteria;Proteobacteria;Deltaproteobacteria;Myxococcales	StringTie	intergenic_transcript	10541	10691	-	150	gene_id "STRG.49471"; transcript_id "STRG.49471.1"; cov "6.569536"; FPKM "0.617002"; TPM "0.543466";	STRG.49471.1
NODE_18105_length_5700_cov_22.688928	Bacteria;Proteobacteria;Deltaproteobacteria;Myxococcales;Myxococcaceae;Corallococcus;Corallococcus coralloides;Corallococcus coralloides DSM 2259	StringTie	intergenic_transcript	676	977	-	301	gene_id "STRG.104546"; transcript_id "STRG.104546.1"; cov "5.102649"; FPKM "0.479234"; TPM "0.422118";	STRG.104546.1
NODE_2983_length_14809_cov_44.113596	Bacteria;Proteobacteria;Gammaproteobacteria	StringTie	intergenic_transcript	52	454	+	402	gene_id "STRG.37760"; transcript_id "STRG.37760.1"; cov "8.801489"; FPKM "0.826624"; TPM "0.728105";	STRG.37760.1
NODE_18316_length_5661_cov_23.228862	Bacteria;Proteobacteria;Gammaproteobacteria;Chromatiales;Ectothiorhodospiraceae	StringTie	intergenic_transcript	796	1032	+	236	gene_id "STRG.105141"; transcript_id "STRG.105141.1"; cov "922.953613"; FPKM "86.682518"; TPM "76.351547";	STRG.105141.1
NODE_1353_length_20747_cov_8.585250	Bacteria;Proteobacteria;Gammaproteobacteria;Chromatiales;Ectothiorhodospiraceae;Arhodomonas;Arhodomonas aquaeolei;Arhodomonas aquaeolei DSM 8974	StringTie	intergenic_transcript	160	358	-	198	gene_id "STRG.22463"; transcript_id "STRG.22463.1"; cov "331.507538"; FPKM "31.134727"; TPM "27.424038";	STRG.22463.1
NODE_4233_length_12583_cov_8.245211	Bacteria;Proteobacteria;Gammaproteobacteria;Chromatiales;Ectothiorhodospiraceae;Arhodomonas;Arhodomonas aquaeolei;Arhodomonas aquaeolei DSM 8974	StringTie	intergenic_transcript	7449	7614	-	165	gene_id "STRG.46939"; transcript_id "STRG.46939.1"; cov "537.179993"; FPKM "50.451199"; TPM "44.438335";	STRG.46939.1
NODE_663_length_27495_cov_8.626786	Bacteria;Proteobacteria;Gammaproteobacteria;Chromatiales;Ectothiorhodospiraceae;Arhodomonas;Arhodomonas aquaeolei;Arhodomonas aquaeolei DSM 8974	StringTie	intergenic_transcript	17530	17790	+	260	gene_id "STRG.13895"; transcript_id "STRG.13895.1"; cov "848.517212"; FPKM "79.691559"; TPM "70.193779";	STRG.13895.1
NODE_40249_length_3385_cov_26.149249	Bacteria;Proteobacteria;Gammaproteobacteria;Chromatiales;Ectothiorhodospiraceae;Halofilum;Halofilum ochraceum;Ectothiorhodospiraceae bacterium XJ16	StringTie	intergenic_transcript	2531	2695	+	164	gene_id "STRG.152018"; transcript_id "STRG.152018.1"; cov "46.193939"; FPKM "4.338470"; TPM "3.821404";	STRG.152018.1
NODE_3192_length_14376_cov_22.122827	Bacteria;Proteobacteria;Gammaproteobacteria;Oceanospirillales;Halomonadaceae;Halomonas	StringTie	intergenic_transcript	2119	2190	+	71	gene_id "STRG.39403"; transcript_id "STRG.39403.1"; cov "5.694445"; FPKM "0.534814"; TPM "0.471074";	STRG.39403.1
NODE_45751_length_3093_cov_7.042133	Bacteria;Proteobacteria;Gammaproteobacteria;Thiotrichales;Thiotrichaceae;Beggiatoa;Beggiatoa sp. 'Orange Guaymas';Beggiatoa sp. Orange Guaymas	StringTie	intergenic_transcript	2460	2738	+	278	gene_id "STRG.160825"; transcript_id "STRG.160825.1"; cov "6.573477"; FPKM "0.617372"; TPM "0.543792";	STRG.160825.1

## Sheet: itsRNA_TPM_normalized
sRNA_ID	Contig	s1a1	s1a2	s1a3	s1b1	s1b2	s1b3	s9b1	s9b2	s9b3	s13a1	s13a2	s13a3	s13b1	s13b2	s13b3	s17a1	s17a2	s17a3	s17b1	s17b2	s17b3	s2017-9am1	s2017-9am2	s2017-9am3	s2017-9am4	s2017-9am5	s2017-9am6	s2017-9am7	s2017-9am8	s2017-9am9	s2017-9am10	s2017-9am11	s2017-9am12	s2017-9pm1	s2017-9pm2	s2017-9pm3	s2017-9pm4	s2017-9pm5	s2017-9pm6	s2017-9pm7	s2017-9pm8	s2017-9pm9	s2017-9pm10	s2017-9pm11	s2017-9pm12
STRG.116	NODE_1_length_282097_cov_10.011800	0	0	0	0	0	0	0	0	0	0	121.657	0	2934.25	0	0	1789.3	0	0	0	0	0	0	0	0	0	0	2545.72	0	0	0	0	0	0	0	0	0	0	0	0	0	0	0	0	0	0
STRG.3279	NODE_100_length_52167_cov_17.156970	0	530.977	1095.19	0	70.0541	NA	1681.17	944.182	240.217	0	77.9569	2423.57	178.365	2022.72	449.079	2342.11	0	0	177.606	144.402	114.458	0	NA	NA	0	0	0	NA	8930.88	0	0	0	0	0	1664.23	0	0	NA	1027.76	0	0	1172.26	0	0	0
STRG.76768	NODE_10033_length_8069_cov_30.712254	2003.02	2741.95	3134.05	4787.72	2318.9	6172.68	2548.32	2841.59	3247.13	3665.05	1271.22	1915.49	2163.39	2693.8	2252.51	2442.67	6028.75	1535.4	1753.56	2177.39	1198.74	1055.78	1744.04	3808.09	2378.92	2899.86	1876.86	2375.24	2050.05	2053.53	1443.47	1936.17	1799.35	6337.84	2148.33	2593.96	2199.94	1722.77	856.439	2428.23	1333.61	2310.31	1682.21	2040.81	2986.58
STRG.76849	NODE_10049_length_8061_cov_14.166000	0	NA	5304.8	NA	0	NA	NA	NA	NA	NA	585.017	882.215	NA	0	0	NA	NA	NA	0	NA	0	1028.43	NA	NA	NA	NA	NA	NA	NA	NA	NA	0	NA	NA	NA	NA	NA	NA	1531.87	NA	NA	NA	NA	NA	NA
STRG.76851	NODE_10050_length_8060_cov_4.411368	352.862	NA	0	0	0	NA	0	0	0	0	NA	NA	0	0	0	0	931.16	947.273	0	0	0	NA	NA	NA	0	NA	NA	NA	NA	NA	NA	0	NA	0	NA	0	0	NA	NA	0	0	NA	NA	NA	NA
STRG.76888	NODE_10063_length_8054_cov_18.553569	2900.76	10080	3573.4	3085.37	4940.43	7041.99	18986.2	18280.5	0	7896.01	5666.64	4490.59	2701.77	3544.93	2963.11	9205.5	NA	1954.97	1246.94	2657.45	547.997	859.114	1997.05	3992.63	2169.03	1882.2	2523.3	2197.84	2359.92	5037.39	2469.46	2156.78	1965.4	6651.04	2756.28	2239.64	2622.35	2554.16	1234.66	2543	1948.4	2640.53	1248.01	3438.17	1914.44
STRG.18418	NODE_1009_length_23319_cov_10.051582	NA	NA	NA	21283.5	948.029	NA	NA	0	3584.42	0	0	8498.6	0	3334.53	873.561	NA	0	0	141.383	2559.98	0	0	NA	NA	NA	0	NA	NA	NA	NA	NA	NA	NA	0	NA	0	NA	NA	NA	NA	0	NA	NA	NA	NA
STRG.77219	NODE_10137_length_8018_cov_16.392817	0	NA	NA	4302.18	NA	NA	90.1479	0	0	0	0	0	0	0	178.467	0	0	0	0	NA	139.346	NA	0	NA	NA	NA	NA	NA	NA	NA	0	NA	0	0	NA	0	NA	NA	NA	NA	NA	NA	NA	0	NA
STRG.18529	NODE_1018_length_23197_cov_10.667142	4623.58	1974.08	7173.4	7921.75	6828.71	13643.8	5349.79	7212.15	7220.48	10822	3637.33	3066.08	5477.05	4353.37	4849.29	5855.83	4240.19	2436.78	1712.96	6929.26	542.652	1739.36	4896.59	2021.09	5069.29	8518.46	3121.31	1851	1379.85	3431.29	1619	0	1930.53	11356.3	4103.53	3811.27	4565.67	3280.23	0	3793.84	1661.36	2127.18	2845.96	2910.7	4603.65
STRG.18587	NODE_1021_length_23173_cov_10.861536	1293.8	0	0	0	0	NA	0	0	0	NA	365.146	0	0	0	0	0	0	0	0	0	115.71	0	0	0	0	0	0	0	0	0	0	0	0	0	0	0	0	0	0	0	0	0	0	0	0
STRG.77675	NODE_10254_length_7963_cov_36.557284	98.8923	1264.04	0	209.227	0	0	117.757	122.291	152.574	1119.1	0	653.894	97.1837	0	863.093	252.852	334.259	506.525	128.577	67.6995	0	0	0	0	249.975	0	0	0	0	0	266.011	0	0	407.327	0	0	0	0	0	0	0	0	0	0	760.099
STRG.77697	NODE_10255_length_7963_cov_23.262519	0	0	0	0	0	0	186.28	50.8385	0	42.3904	0	0	26.866	50.2608	52.8955	0	0	0	214.923	37.617	40.9774	0	0	0	0	0	0	198.436	0	0	0	0	0	0	0	0	0	0	0	0	0	64.6814	0	0	0
STRG.78163	NODE_10375_length_7915_cov_20.324427	512.682	0	NA	0	NA	0	98.3024	873.113	0	NA	0	NA	0	0	0	NA	0	0	0	NA	0	NA	NA	NA	0	0	NA	0	0	0	NA	NA	0	0	NA	0	0	0	NA	NA	0	0	0	NA	0
STRG.78386	NODE_10433_length_7896_cov_22.681801	128.524	65.2581	0	0	0	0	0	32.0179	42.1382	332.632	16.9541	126.242	237.228	43.9323	154.601	42.7791	190.511	34.4208	18.098	126.484	0	0	0	0	0	0	0	255.029	0	61.8673	0	0	0	0	0	0	0	0	0	73.5575	0	139.133	126.575	143.164	0
STRG.78564	NODE_10473_length_7880_cov_6.235527	2119.23	2176.53	0	4726.72	2450.33	NA	2027.41	2603.38	3360.67	4542.56	974.864	NA	918.385	2328.26	2009.82	930.445	5868.59	1689.8	1315.98	2335.82	0	561.776	0	3501.21	1726.21	3067.24	0	NA	2042.51	1846.42	NA	NA	2029.78	6450.81	2404.89	2350.78	NA	1811.13	698.543	2427.79	1406.38	1863.37	NA	2073.76	3285.92
STRG.78650	NODE_10494_length_7870_cov_4.297249	NA	0	NA	NA	NA	NA	NA	NA	1195.49	NA	NA	NA	0	0	0	NA	NA	NA	0	NA	0	NA	NA	NA	0	NA	NA	NA	NA	NA	NA	NA	NA	NA	NA	0	NA	NA	NA	NA	NA	NA	0	NA	NA
STRG.3367	NODE_105_length_51778_cov_8.478781	0	NA	0	0	NA	NA	0	153.81	28.1553	0	0	NA	NA	0	NA	NA	0	NA	0	0	NA	0	NA	0	0	NA	NA	0	0	NA	NA	NA	NA	NA	0	0	0	NA	0	0	0	0	NA	0	0
STRG.19005	NODE_1051_length_22935_cov_24.178453	0	0	23.2248	0	0	0	31.7452	48.9789	0	0	0	0	0	28.4544	0	65.7446	120.143	0	111.036	0	91.4674	0	0	0	0	0	0	0	0	0	0	0	0	0	0	0	0	0	0	0	0	0	0	0	0
STRG.78732	NODE_10515_length_7860_cov_10.005509	0	NA	0	0	0	0	99.7703	3489.59	0	890.004	0	0	297.399	1046.94	1771.27	0	NA	339.696	0	289.739	158.743	0	0	NA	0	0	NA	NA	NA	NA	NA	NA	0	0	NA	NA	0	NA	0	0	NA	NA	NA	0	0
STRG.19095	NODE_1056_length_22892_cov_24.343828	233.179	0	0	0	0	0	137.05	0	0	0	0	0	0	0	0	104.005	0	0	59.7428	0	115.366	0	0	0	0	0	0	0	0	0	0	0	0	0	0	0	0	0	0	0	0	0	0	0	0
STRG.79269	NODE_10645_length_7807_cov_8.258772	0	NA	1135.28	1304.51	0	0	1344.58	NA	NA	NA	650.968	NA	2306.64	270.456	0	1839.97	721.048	NA	0	NA	129.972	0	NA	0	0	0	0	0	0	0	0	NA	0	NA	0	NA	NA	0	0	0	0	0	NA	NA	0
STRG.79470	NODE_10692_length_7790_cov_5.014092	120.107	0	117.668	401.681	101.864	2100.79	763.615	432.373	308.551	0	976.603	NA	142.398	0	0	3986.7	0	0	0	96.2973	261.146	NA	NA	0	0	NA	0	0	0	0	0	0	0	0	0	NA	0	0	0	0	0	0	NA	NA	NA
STRG.79639	NODE_10748_length_7769_cov_5.420016	NA	0	NA	NA	0	NA	NA	NA	NA	NA	NA	0	NA	0	0	NA	NA	NA	204.366	NA	382.433	NA	0	NA	NA	NA	0	NA	NA	NA	0	0	0	NA	NA	NA	NA	NA	NA	NA	NA	NA	NA	NA	NA
STRG.19339	NODE_1076_length_22753_cov_12.024319	279.792	0	0	0	0	6860.91	223.634	2127.37	251.324	0	0	0	0	681.469	580.612	0	0	NA	0	0	0	0	0	0	0	0	0	0	0	5888.66	0	0	0	0	682.24	1993.36	911.802	0	0	0	296.494	0	0	0	0
STRG.19356	NODE_1078_length_22700_cov_7.737690	0	NA	NA	NA	0	0	NA	NA	0	NA	NA	NA	0	NA	0	NA	NA	NA	796.675	0	443.061	NA	0	NA	NA	0	0	NA	NA	NA	NA	0	0	NA	NA	NA	0	NA	NA	NA	NA	0	NA	0	NA
STRG.19433	NODE_1084_length_22665_cov_56.882663	1975.85	4530.89	9533.83	8636.07	746.771	5754.96	2084.14	3827.32	679.397	7374.79	3168.26	5788.56	2432.16	515.342	541.245	7763.72	NA	1223.01	32.9995	2750.86	92.8502	1657.92	4090.66	6168.25	3060.65	2974.57	2681.11	1700.01	1929.57	0	1414.89	3352.79	2919.51	3656.4	0	2500.35	3879.5	681.965	1605.06	1726.73	3336.93	1745.52	NA	1647.64	0
STRG.80035	NODE_10849_length_7723_cov_9.980960	NA	NA	0	NA	0	0	0	0	0	0	0	NA	0	0	0	0	NA	0	45.8925	NA	165.891	0	0	0	0	0	0	NA	NA	NA	NA	0	0	0	NA	NA	NA	NA	NA	NA	0	0	NA	0	0
STRG.19474	NODE_1086_length_22649_cov_28.939674	901.987	0	12839.8	NA	NA	NA	NA	NA	1416.12	681.023	6840.8	0	0	271.201	116.163	NA	NA	1413.07	0	NA	0	0	0	0	NA	NA	0	NA	NA	NA	NA	NA	0	0	0	NA	0	NA	0	0	0	0	NA	NA	0
STRG.19539	NODE_1087_length_22647_cov_24.260402	0	0	0	0	9.28876	0	0	1.42168	0	0	0.53663	0	0	0.704839	12.6242	1.07291	6.60923	0.396463	1.84632	4.64027	0	3.02573	0	0	0	0	0	13.2671	0	0	0	0	0	0	0	0	0	0	0	0	0	0	0	0	3.71918
STRG.80214	NODE_10898_length_7703_cov_51.922202	0	0	0	0	0	NA	0	0	217.632	0	0	0	376.754	0	0	0	0	0	82.766	0	0	0	0	0	0	0	0	0	0	0	0	0	0	0	0	0	0	0	0	0	0	0	0	0	0
STRG.19525	NODE_1091_length_22617_cov_23.563248	0	55.4571	0	338.118	0	0	21.4369	68.6764	0	81.9532	31.2234	0	0	0	0	0	0	0	75.6491	0	79.9219	63.2384	0	0	0	0	0	0	0	0	0	0	0	0	0	0	0	0	0	0	0	0	0	0	0
STRG.19530	NODE_1091_length_22617_cov_23.563248	237.626	240.378	186.774	212.863	138.841	0	0	192.173	0	333.028	100.615	86.174	46.9084	249.919	52.596	90.5776	540.256	92.0511	64.9482	24.9419	48.0635	0	245.372	409.125	150.13	1086.45	123.751	0	463.832	217.587	37.7195	177.298	95.8261	1017.65	182.94	69.6553	156.003	159.55	191.601	303.708	0	217.061	0	196.413	205.315
STRG.19556	NODE_1094_length_22592_cov_22.511869	0	0	131.403	0	0	0	0	0	0	0	81.1836	0	0	48.6567	0	51.3012	0	0	52.7659	0	108.844	0	0	0	0	0	0	0	0	0	182.299	0	0	0	0	0	0	0	0	0	0	0	267.202	0	176.623
STRG.80450	NODE_10963_length_7677_cov_11.792312	312.805	184.302	1248.11	2800.87	2510.92	NA	1044.93	2802.57	0	1285.71	722.776	1340.82	719.418	0	665.695	NA	NA	NA	78.282	820.721	67.5034	NA	0	0	0	NA	0	0	0	1876.4	508.268	NA	0	0	824.731	0	519.973	737.13	784.96	1736.2	0	0	845.472	1103.31	NA
STRG.619	NODE_11_length_102951_cov_23.208978	0	80.5408	48.1479	0	0	0	0	80.3708	0	0	102.723	211.142	78.3719	0	80.3194	0	100.508	0	0	51.4671	9.9323	0	0	0	0	0	59.9216	0	0	0	0	0	0	0	0	158.017	0	0	0	0	0	0	0	100.944	0
STRG.637	NODE_11_length_102951_cov_23.208978	390.661	647.174	1108.68	875.871	923.377	2668.39	1200.07	1079.3	153.138	2116.13	627.179	378.947	514.257	652.318	1584.47	1499.97	1754.06	844.409	323.472	498.454	26.4193	0	0	320.885	769.751	276.369	0	181.032	766.173	0	0	352.99	434.027	0	0	0	0	0	127.395	193.464	232.296	268.451	1018.12	78.5119	165.216
STRG.663	NODE_11_length_102951_cov_23.208978	168.943	345.187	454.898	782.963	115.005	94.3154	156.084	251.399	73.3519	238.194	0	180.071	96.9494	173.019	284.73	52.4713	246.394	365.437	198.39	365.375	79.7493	0	220.86	698.594	0	331.332	150.713	233.435	0	0	279.874	0	0	1395.61	0	83.1876	74.9798	0	0	163.393	0	151.36	0	0	181.102
STRG.684	NODE_11_length_102951_cov_23.208978	0	0	0	0	328.846	0	0	0	0	0	0	0	0	0	0	88.856	0	0	0	0	90.6668	0	0	0	0	0	0	0	0	0	0	0	0	0	0	0	0	0	0	0	0	0	0	0	0
STRG.80800	NODE_11049_length_7647_cov_16.151344	0	NA	0	NA	NA	NA	0	0	738.528	0	0	0	0	0	NA	NA	NA	NA	0	0	570.498	0	NA	NA	NA	NA	NA	NA	NA	0	NA	NA	0	NA	NA	NA	0	0	NA	NA	NA	NA	NA	NA	0
STRG.80971	NODE_11094_length_7632_cov_134.358717	0	0	0	0	0	NA	0	0	0	0	0	0	NA	0	0	0	NA	0	44.0207	0	77.4053	0	0	NA	NA	0	0	0	0	NA	0	0	NA	NA	0	0	0	0	0	0	0	NA	0	NA	0
STRG.81402	NODE_11198_length_7588_cov_10.936944	NA	NA	NA	0	1963.93	NA	NA	NA	NA	NA	0	NA	2203.71	0	0	0	0	NA	0	0	0	NA	NA	NA	NA	NA	NA	2187.21	NA	NA	NA	NA	NA	NA	NA	NA	NA	NA	NA	NA	NA	NA	NA	0	NA
STRG.81803	NODE_11299_length_7544_cov_8.920550	572.945	739.507	878.795	NA	1753.49	4661.79	0	NA	0	NA	NA	1653.08	1460.45	0	2565.51	1910.71	2645.92	1607.19	198.893	NA	0	NA	NA	NA	NA	NA	NA	NA	NA	NA	1466.94	NA	1903.65	4847.03	NA	NA	NA	NA	966.074	NA	NA	NA	677.509	NA	NA
STRG.82133	NODE_11385_length_7511_cov_11.545333	0	NA	0	NA	0	NA	NA	0	0	NA	NA	NA	0	0	0	0	NA	NA	236.581	0	78.2561	NA	NA	0	NA	NA	0	0	NA	NA	0	NA	0	NA	NA	0	NA	NA	0	0	NA	NA	NA	0	NA
STRG.20095	NODE_1142_length_22202_cov_22.944327	28.3466	167.652	0	0	0	0	163.485	0	0	0	0	0	0	0	0	82.407	80.2341	0	51.2096	0	0	48.0222	0	0	0	0	0	0	0	0	0	0	0	0	0	0	0	0	0	40.4854	0	0	0	0	0
STRG.82346	NODE_11441_length_7489_cov_20.716976	NA	NA	NA	NA	6643.66	9017.04	NA	3741.97	0	NA	NA	2672.11	4999.83	NA	1554.32	3220.13	NA	NA	0	3645.41	0	NA	NA	NA	NA	3749.61	NA	NA	NA	NA	0	NA	NA	NA	NA	NA	NA	NA	NA	3174.19	NA	NA	2310.11	NA	NA
STRG.20173	NODE_1148_length_22158_cov_7.174818	0	NA	NA	0	0	NA	0	NA	0	0	0	0	0	0	801.706	0	NA	0	0	0	0	0	4141.24	0	0	0	831.597	0	0	0	0	0	1635.03	0	NA	0	0	0	0	NA	0	0	3917.79	0	0
STRG.82528	NODE_11487_length_7472_cov_12.631657	1068.69	0	1280.79	1545.66	2438.58	NA	739.066	1086.96	848.808	1127.29	609.684	NA	421.929	1637.95	288.475	1447.9	0	855.126	765.972	870.886	0	NA	0	0	908.101	797.205	0	364.699	652.944	2134.6	394.908	0	904.417	0	555.549	484.296	584.866	0	341.248	287.429	719.831	672.766	1578.08	0	2403.94
STRG.20191	NODE_1149_length_22132_cov_6.906690	2496.47	0	2444.58	5930.8	3593.98	NA	2331.59	3127.98	6827.1	3608.75	3317.2	3226.67	2636.62	2705.44	0	4070.1	3347.57	938.099	659.228	2375.51	0	0	0	0	0	5362.12	0	0	0	NA	0	NA	NA	NA	0	NA	0	NA	0	0	0	0	838.534	NA	0
STRG.82692	NODE_11519_length_7453_cov_25.303866	339.253	384.185	506.074	832.675	349.841	767.497	365.861	426.666	602.159	342.493	285.566	281.83	479.084	328.069	455.801	385.705	421.988	241.367	335.82	305.223	168.819	60.5384	0	465.445	284.46	340.662	0	0	NA	132.601	163.995	NA	497.218	989.225	0	0	0	131.089	321.881	272.782	0	0	870.13	118.597	59.2686
STRG.82699	NODE_11525_length_7450_cov_10.182691	NA	NA	NA	NA	2563.23	NA	NA	NA	0	NA	NA	NA	0	NA	NA	0	NA	NA	0	NA	0	NA	NA	NA	NA	NA	0	NA	2212.97	NA	NA	1090.08	NA	NA	NA	NA	NA	NA	NA	NA	NA	NA	NA	NA	0
STRG.82706	NODE_11527_length_7450_cov_4.586477	NA	NA	NA	6597.46	NA	NA	NA	0	NA	4862.12	1279.78	0	2344.68	NA	0	NA	NA	NA	0	2752.35	126.603	1441.77	1523.71	4438.8	3244.81	NA	NA	NA	NA	1781.73	1043.83	0	1279.62	NA	NA	NA	0	0	320.479	NA	1250.38	NA	0	0	0
STRG.20253	NODE_1156_length_22041_cov_22.339716	NA	NA	NA	NA	7447.53	NA	NA	0	NA	13517.8	1622.07	NA	NA	0	0	3492.14	NA	NA	2364.56	7168.18	0	NA	0	NA	NA	NA	0	0	0	NA	0	NA	NA	NA	NA	NA	0	0	0	NA	NA	NA	NA	NA	NA
STRG.83237	NODE_11663_length_7395_cov_7.421935	0	NA	NA	NA	NA	NA	0	0	68.6483	NA	0	NA	NA	NA	NA	NA	NA	NA	NA	NA	NA	NA	NA	0	0	NA	NA	0	NA	NA	NA	NA	NA	NA	NA	0	0	NA	NA	NA	NA	0	NA	NA	0
STRG.83390	NODE_11700_length_7380_cov_22.788669	116.897	1206.98	986.855	257.123	566.339	97.148	549.571	951.306	448.227	797.286	599.936	133.524	169.643	215.11	334.877	639.986	346.53	572.829	128.718	399.154	102.738	0	0	0	0	0	0	0	0	338.89	0	0	0	0	0	0	0	0	0	0	0	0	0	80.8052	221.256
STRG.20417	NODE_1174_length_21947_cov_10.298831	80.8891	346.482	94.2111	0	0	0	0	416.85	0	0	165.332	0	0	29.3614	0	783.384	0	0	0	0	0	0	0	0	0	0	0	0	0	0	0	0	0	0	0	0	0	0	0	0	0	0	0	0	0
STRG.20431	NODE_1175_length_21934_cov_24.588875	100.397	0	0	0	0	0	0	0	0	0	0	0	0	0	0	0	0	0	108.892	0	14.2516	0	0	0	0	0	0	0	0	0	0	0	0	0	0	0	0	0	0	0	0	0	0	0	0
STRG.83588	NODE_11755_length_7361_cov_25.857104	432.454	NA	NA	NA	NA	NA	NA	NA	NA	2725.16	NA	NA	1374.23	NA	NA	NA	NA	NA	68.0023	NA	0	NA	296.499	NA	NA	633.873	NA	NA	1271.79	NA	NA	NA	NA	NA	NA	NA	NA	NA	NA	NA	NA	NA	NA	NA	NA
STRG.83744	NODE_11794_length_7345_cov_11.729492	570.069	1756.05	2323.14	1200.46	270.095	NA	946.738	1210.07	410.79	321.076	341.17	124.798	434.598	297.861	254.469	806.197	0	669.881	67.9494	914.94	18.4894	NA	153.143	4836.05	NA	0	NA	938.835	NA	0	770.075	NA	0	0	0	0	0	0	NA	0	305.641	0	NA	426.668	1073.31
STRG.20889	NODE_1185_length_21874_cov_11.552454	4.74629	1.26981	7.95817	10.3887	7.60064	2.39939	2.80701	4.88338	1.60091	6.94413	2.34566	8.98467	8.08813	8.02512	8.25128	2.81354	7.25994	8.5526	1.14273	3.59004	4.72306	0	0	0	0	0	0	0	0	0	4.66439	0	0	8.41188	0	0	0	0	0	12.5254	0	6.04723	0	0	0
STRG.84392	NODE_11960_length_7289_cov_11.699475	941.497	NA	4372.84	2566.91	0	NA	1469.53	1474.68	716.012	NA	1866.51	NA	NA	0	735.778	NA	NA	NA	56.9238	NA	0	0	NA	NA	0	0	0	0	0	0	0	NA	NA	0	NA	0	0	0	NA	NA	NA	0	NA	0	0
STRG.20797	NODE_1203_length_21725_cov_23.535994	44.1405	96.9408	122.64	242.539	22.9629	0	56.4889	59.4799	27.0784	20.0307	5.89474	15.3956	69.2867	91.9982	46.6743	45.8371	162.188	5.38722	17.2084	77.4102	27.14	0	0	0	0	0	0	0	0	0	0	0	89.7895	71.5886	0	0	35.6478	43.3864	44.4297	13.592	0	48.5909	0	49.5648	68.9611
STRG.84786	NODE_12077_length_7242_cov_38.425212	0	NA	NA	315.639	0	4195.86	1447.51	NA	0	0	NA	0	0	0	0	NA	NA	0	89.3394	369.546	68.1046	459.356	NA	1252.79	NA	0	1100.9	1305.59	0	NA	NA	NA	0	NA	0	NA	0	0	134.624	NA	NA	NA	NA	822.697	NA
STRG.20905	NODE_1209_length_21699_cov_23.741915	0	0	0	0	0	0	0	0	0	0	0	0	0	16.7827	0	0	0	0	0	0	137.571	0	0	0	0	0	0	0	0	0	0	0	0	0	0	0	0	0	0	0	0	0	0	0	0
STRG.85001	NODE_12124_length_7223_cov_17.379464	590.682	249.687	1333.07	1381.52	302.235	1136.62	252.531	867.22	227.581	1053.85	326.417	1014.72	1264.94	1394.6	513.069	376.246	2087	644.81	521.326	486.721	176.361	649.315	922.109	1321.51	766.83	1290.27	450.655	716.309	626.388	622.503	431.573	525.619	488.329	818.627	914.442	1539.95	541.004	732.075	453.627	783.194	862.62	272.914	431.418	647.41	394.809
STRG.85048	NODE_12146_length_7215_cov_9.158939	0	1187.38	1772.87	0	0	0	0	0	0	NA	0	0	0	0	0	NA	NA	266.97	42.0425	314.739	61.0603	602.757	NA	NA	NA	1190.63	NA	1293.65	0	NA	429.453	1122.36	1084.3	NA	0	NA	0	NA	0	NA	0	1316.52	NA	0	1223.43
STRG.85108	NODE_12159_length_7210_cov_56.344375	1617.03	2019.54	2590.18	3347.73	2194.23	6674.51	2188.19	2489.39	2031.79	2914.56	835.799	1775.14	1572.87	1360.13	1127.92	1827.56	9417.58	1343.52	634.938	1881.63	208.659	1081.23	1663.18	0	2765.68	1894.2	1305.27	938.863	1896.78	0	1360.65	1845.88	1291.08	6187.62	2358.44	2656.02	1777.72	1462.35	866.114	2016.15	1125.24	1915.75	1622.35	1648.38	1778.15
STRG.85133	NODE_12168_length_7206_cov_27.039155	0	146.64	0	0	51.7489	0	0	0	NA	0	222.529	186.129	0	0	0	0	0	0	0	0	0	0	0	0	NA	0	0	0	0	0	0	0	NA	0	0	0	0	0	0	0	NA	0	NA	NA	0
STRG.85441	NODE_12252_length_7178_cov_11.524498	1018.02	1245.92	1257.2	1526.54	1156.72	1979.72	1038.2	1379.44	309.336	1515.73	540.595	849.686	663.419	1392.7	490.414	1277.7	3243.56	704.216	748.45	855.503	632.524	392.395	1022.78	1126.79	401.345	1553.78	854.374	619.213	1040.22	1192.7	774.618	919.152	905.662	3008.3	553.256	1171.91	778.103	799.039	484.288	1057.8	461.522	912.139	700.117	1049.3	479.247
STRG.85757	NODE_12338_length_7149_cov_24.821962	0	108.848	162.002	449.694	15.7123	0	0	195.517	162.445	235.065	44.8495	0	0	0	20.3653	0	0	0	52.223	0	0	0	0	0	0	0	0	NA	0	468.97	0	0	NA	0	0	0	0	318.211	0	0	0	0	0	110.695	0
STRG.21233	NODE_1239_length_21514_cov_22.454821	22.1276	146.187	20.5398	111.653	0	48.5277	44.3514	82.9628	166.939	0	62.4825	0	47.9716	0	0	78.1091	0	145.033	37.5233	0	46.8473	0	0	90.423	0	78.5168	0	0	0	0	0	0	0	0	0	0	0	0	0	65.2081	0	0	0	0	41.1934
STRG.86041	NODE_12407_length_7132_cov_9.915501	0	0	0	0	0	NA	0	0	0	0	NA	NA	0	0	0	NA	NA	0	29.5876	0	32.0634	NA	NA	0	NA	0	0	NA	0	NA	NA	NA	NA	0	NA	NA	0	NA	NA	NA	NA	NA	0	0	NA
STRG.86099	NODE_12422_length_7127_cov_11.561793	2162.53	1197	3298.28	NA	1617.06	NA	0	3471.62	NA	1344.93	NA	2275.08	NA	0	NA	2167.71	6026.8	1216.75	176.661	NA	265.867	0	2027.04	NA	NA	1152.64	0	3151.39	NA	2400.57	1289.59	NA	NA	NA	2594.51	2993.14	NA	NA	546.442	NA	1564.65	1354.55	NA	1979.87	0
STRG.86135	NODE_12433_length_7123_cov_17.794143	0	NA	0	NA	NA	NA	0	0	117.311	NA	0	NA	NA	0	NA	NA	NA	NA	0	NA	0	NA	NA	NA	0	0	0	NA	0	NA	NA	NA	NA	3772.5	NA	NA	0	NA	1059	NA	NA	NA	NA	0	0
STRG.86294	NODE_12480_length_7111_cov_16.551729	1482.52	1848.91	2256.88	3359.81	1579.87	4770.06	1720.72	2155.46	2351.83	2826.18	965.625	1470.1	1576.97	1964.9	1747.78	1682.45	4626.26	1003.13	1641.03	1641.39	1388.7	776.828	1309.72	2766.39	1748.99	2157.35	1405.15	1617.96	1489.46	1544.33	1083.33	1414.64	1326.2	4484.42	1630.89	1942.96	1654.77	1276.05	642.168	1791.78	985.12	1671.76	1136.33	1512.8	2227.07
STRG.21388	NODE_1249_length_21436_cov_60.265189	2255.64	5274.22	6679.4	6461.61	3696.95	5604.47	3904.93	4856.69	2930.11	8994.94	1557.7	4575.03	3417.13	1337.81	1987.23	1602.22	17731	3443.86	439.602	3671.35	188.271	873.878	2939.31	734.701	2215.58	0	1208.01	2746.83	1881.67	1831.93	1541.5	856.311	1110.45	4353.01	2976.43	922.183	3788.9	2784.4	1332.54	3259.58	911.332	2073.82	3643.54	1632.43	3957.57
STRG.21394	NODE_1249_length_21436_cov_60.265189	1011.07	0	0	4000.73	162.07	2385.28	224.444	648.702	886.528	0	667.517	0	328.506	976.645	234.75	0	0	0	798.431	248.008	617.772	0	0	0	0	0	0	0	0	0	0	0	0	0	0	0	0	0	0	0	0	0	0	342.267	0
STRG.86461	NODE_12540_length_7090_cov_24.282729	0	0	0	0	0	0	12.9767	266.756	0	205.707	0	0	0	0	0	0	50.3908	0	109.117	0	98.809	0	0	0	0	0	0	0	0	0	0	0	NA	0	0	0	0	0	0	0	0	0	0	0	0
STRG.86511	NODE_12550_length_7087_cov_15.968003	621.998	441.982	1318.51	950.045	1372.86	NA	630.648	648.554	410.706	0	319.329	0	2005.36	0	53.1678	1738.08	0	721.165	509.814	399.786	68.1121	158.413	283.356	0	202.792	170.183	148.091	272.499	466.938	0	524.751	0	0	2112.06	194.197	110.327	316.528	0	480.804	0	47.038	0	0	NA	0
STRG.86524	NODE_12555_length_7086_cov_8.670744	0	NA	0	0	0	NA	0	0	0	0	NA	0	0	0	NA	0	0	0	361.008	0	0	0	0	0	0	0	NA	0	0	0	0	0	0	0	0	0	0	0	NA	NA	0	NA	0	0	0
STRG.3930	NODE_126_length_48411_cov_8.260030	0	NA	NA	NA	NA	NA	0	0	61.9068	NA	0	NA	NA	NA	NA	NA	NA	NA	0	NA	NA	NA	NA	0	0	NA	NA	0	NA	NA	NA	NA	NA	NA	0	0	0	NA	NA	0	0	0	NA	0	0
STRG.87142	NODE_12720_length_7034_cov_29.804843	350.483	0	492.21	0	NA	NA	0	0	0	1242.54	NA	1249.13	1059.9	1533.08	876.865	1091.57	5125.48	154.194	0	0	0	0	0	0	0	0	NA	0	0	556.956	NA	NA	254.1	0	1378.23	NA	0	2008.88	0	NA	0	0	0	NA	NA
STRG.87314	NODE_12764_length_7019_cov_55.548392	NA	3266.28	NA	NA	2218.06	6524.52	NA	NA	NA	4817.58	0	1889.12	1170.03	NA	2879.71	NA	NA	0	0	1186.79	NA	0	1081.35	0	NA	NA	NA	NA	868.065	2362.06	1303.79	NA	1495.45	NA	NA	NA	2725.47	1034.67	926.804	NA	823.619	2750.98	1244.75	2361.47	NA
STRG.87434	NODE_12800_length_7008_cov_62.948224	23.4292	0	2.09272	0	0	0	0	0	2.14964	0	0	0	6.47201	20.1459	0	0	0	0	45.6927	0	3.74447	0	0	0	0	0	0	0	5.98307	0	0	0	0	0	0	0	0	0	0	0	0	0	0	4.20963	0
STRG.87699	NODE_12872_length_6987_cov_6.030439	0	NA	3636.41	615.66	NA	NA	911.901	1377.93	0	NA	164.019	NA	0	0	0	905.952	NA	175.86	0	NA	0	NA	NA	NA	0	NA	2637.51	0	0	0	NA	NA	NA	NA	NA	NA	NA	NA	NA	NA	0	0	0	NA	0
STRG.87742	NODE_12885_length_6982_cov_64.584380	1476.67	2132.61	2733.89	4245.44	1779.52	5801.6	2164.84	2968.47	1549.59	3483.58	1447.65	1462.34	1774.04	1003.58	1370.26	NA	NA	1269.1	313.37	1803.61	30.0513	433.522	694.363	4947.61	709.429	0	1280.52	0	0	0	550.727	0	415.036	4036.74	3015.85	846.831	2459.21	843.803	667.9	829.437	1034.13	780.712	1871.56	0	1408.1
STRG.87834	NODE_12909_length_6973_cov_13.132119	0	NA	NA	0	0	0	0	429.264	0	0	0	NA	0	279.277	0	235.851	0	0	98.4306	0	279.425	NA	NA	NA	NA	NA	NA	NA	NA	NA	NA	NA	NA	NA	NA	NA	NA	NA	NA	NA	0	NA	NA	NA	NA
STRG.21977	NODE_1303_length_21045_cov_37.042449	0	0	0	0	0	0	0	47.3671	0	0	0	0	0	0	415.802	0	0	0	94.0813	0	123.942	0	0	0	0	0	0	0	0	0	0	0	0	0	0	0	0	0	0	0	0	0	0	0	0
STRG.21999	NODE_1307_length_21018_cov_14.316558	NA	NA	NA	NA	NA	NA	NA	NA	NA	NA	NA	NA	NA	3546.75	NA	NA	NA	0	0	0	0	NA	NA	NA	0	0	0	0	0	NA	2580.68	NA	NA	NA	NA	NA	NA	NA	NA	NA	NA	NA	NA	NA	NA
STRG.88421	NODE_13078_length_6922_cov_12.620067	0	NA	NA	0	NA	NA	856.623	0	250.052	NA	NA	NA	0	0	0	NA	0	NA	164.99	NA	50.46	NA	NA	0	0	NA	NA	0	NA	NA	NA	0	0	NA	0	NA	NA	NA	NA	NA	NA	NA	NA	NA	NA
STRG.22033	NODE_1309_length_21013_cov_24.886392	605.683	1058.14	674.918	701.974	237.547	0	239.36	651.908	148.861	862.764	126.681	346.977	217.16	103.174	693.681	781.626	814.21	640.552	192.014	385.182	122.881	190.044	245.669	0	510.685	0	0	0	0	0	0	0	0	0	0	0	0	0	0	0	0	253.281	718.204	0	0
STRG.88540	NODE_13118_length_6909_cov_7.377444	0	4763.14	4330.56	2895.71	NA	NA	6286.55	4177.21	5671.06	5406.02	1414.39	0	5757.26	5112.64	985.781	5373.62	9410.93	2711.5	242.107	0	0	0	0	NA	0	0	0	0	0	0	0	0	NA	0	0	NA	NA	NA	0	0	0	1039.81	NA	NA	0
STRG.4033	NODE_132_length_48017_cov_17.245048	981.224	0	0	0	188.41	0	7472.69	1860.88	0	0	0	0	0	0	0	0	NA	NA	287.391	1363.91	225.299	0	0	0	0	0	0	NA	0	NA	NA	772.382	0	0	NA	NA	0	NA	0	0	0	0	NA	1059.03	0
STRG.88954	NODE_13228_length_6874_cov_226.054993	NA	0	3560.46	NA	0	0	NA	1392.09	3296.08	4505.43	0	1785.44	1091.68	0	1429.58	1045.39	0	2784.56	163.266	1084.17	0	424.857	1203.29	0	NA	1769.57	380.161	1007.2	1552.27	NA	848.884	927.699	697.493	NA	1914.3	0	1937.7	961.736	369.94	NA	236.578	1222.91	2089.32	0	NA
STRG.89042	NODE_13245_length_6870_cov_100.439912	0	0	0	0	0	0	0	0	70.0412	0	37.6515	0	50.737	0	0	0	0	0	12.0014	0	3.10601	0	0	0	0	0	0	0	0	0	0	0	0	0	0	0	0	0	0	0	0	0	0	0	0
STRG.89021	NODE_13246_length_6870_cov_18.632282	0	NA	0	NA	NA	0	0	0	93.8847	NA	0	NA	0	0	0	0	NA	NA	0	0	99.6554	NA	NA	0	0	0	0	0	0	0	NA	0	0	3377.71	NA	NA	0	0	NA	0	NA	0	NA	NA	0
STRG.89322	NODE_13322_length_6849_cov_6.221077	0	46.9848	18.8568	31.2247	0	0	0	31.3	0	38.2733	10.6036	17.1205	25.8843	12.5324	2.74199	18.451	14.8216	9.73417	0	0	0	0	21.7339	27.0769	28.9354	0	16.5996	0	18.0702	0	0	41.8576	9.52869	0	7.8309	0	0	0	1.64622	0	5.48783	16.8358	0	0	0
STRG.89323	NODE_13322_length_6849_cov_6.221077	780.449	941.349	1068.39	1609.83	724.504	1669.92	716.051	973.519	647.808	1346.65	504.591	706.026	701.043	937.621	790.092	836.404	2074.9	504.236	520.423	686.339	524.86	513.792	938.93	2073.54	1174.67	1331.52	988.015	1218.53	959.954	948.648	676.989	1106.35	869.747	4829.75	1070.68	1528.98	1025.27	1027.48	387.107	1216.35	634.318	1042.38	680.236	936.636	975.036
STRG.89343	NODE_13352_length_6838_cov_16.135043	NA	0	0	NA	NA	NA	0	1820.54	0	0	NA	0	NA	0	158.265	0	0	NA	988.192	NA	0	NA	0	NA	NA	0	NA	NA	NA	0	0	NA	NA	NA	NA	0	NA	NA	NA	0	0	NA	NA	NA	NA
STRG.89403	NODE_13370_length_6835_cov_4.378024	1294.72	NA	1882.51	NA	910.522	1697.99	2134	NA	632.603	4276.34	692.178	1140.75	NA	1530.08	1377.6	2015.28	4576.33	1118.2	414.769	1345.02	303.398	1062.73	NA	3926.22	2071.82	NA	1597.96	NA	NA	NA	NA	NA	NA	NA	2174.22	NA	NA	1596.82	NA	NA	1247.64	NA	NA	NA	NA
STRG.89530	NODE_13411_length_6819_cov_19.081313	NA	NA	NA	NA	NA	NA	0	NA	NA	NA	NA	NA	NA	2557.1	NA	NA	NA	NA	988.023	0	470.312	NA	NA	NA	NA	NA	NA	NA	NA	NA	NA	NA	0	NA	NA	NA	NA	NA	NA	0	0	NA	NA	NA	NA
STRG.22463	NODE_1353_length_20747_cov_8.585250	2940.91	6954.58	5427.61	16298.8	3882.62	13367.4	4261.08	1636.73	4301.5	9767.03	1155.87	6677.75	4112.65	1142.9	7051.54	1345.19	9430.72	2925.99	1377.42	3425.52	397.054	NA	NA	0	3090.54	NA	2120.97	3581.74	0	NA	NA	NA	NA	0	0	NA	2987.63	3018.39	511.35	1581.45	2913.77	5078.65	NA	NA	5743.91
STRG.90070	NODE_13565_length_6769_cov_22.898421	0	66.4181	13.5348	0	0	131.559	0	43.1572	12.7614	106.231	14.7446	14.692	12.1517	11.71	0	66.2155	172.88	46.1398	0	0	0	0	0	0	0	0	0	0	0	0	0	103.353	0	0	0	97.1834	0	0	0	0	0	129.907	0	0	0
STRG.22532	NODE_1358_length_20736_cov_23.575794	0	9.32761	0	0	0	0	0	0	79.9872	0	0	0	0	0	0	51.0738	0	0	59.7175	0	71.4582	0	0	0	0	0	0	0	0	0	0	0	0	0	0	0	0	0	0	0	0	0	0	0	0
STRG.90148	NODE_13586_length_6760_cov_8.479791	0	NA	NA	NA	0	NA	71.8885	72.3213	39.8938	0	NA	NA	0	45.1973	14.563	NA	NA	NA	46.9718	48.5513	30.1344	0	NA	NA	NA	NA	NA	NA	NA	NA	NA	NA	0	1197.52	NA	NA	NA	NA	NA	NA	NA	NA	NA	NA	NA
STRG.90247	NODE_13607_length_6754_cov_117.488730	77.3695	0	0	0	0	0	169.978	0	122.789	0	28.1366	NA	0	246.75	174.126	0	NA	NA	117.035	0	129.151	0	0	0	0	0	0	0	0	0	0	0	0	0	0	0	0	0	0	0	0	0	0	0	NA
STRG.22569	NODE_1361_length_20707_cov_23.343550	32.4496	0	6.59642	0	0	0	8.41381	0	0	0	0	0	0	32.9649	13.3987	24.2683	42.1931	0	181.824	11.5228	0	0	0	0	0	0	0	0	0	0	0	0	0	0	0	0	0	0	0	0	0	0	0	0	0
STRG.22574	NODE_1361_length_20707_cov_23.343550	502.278	353.089	767.532	692.917	589.647	839.3	927.816	919.007	753.468	1104.14	459.138	456.067	657.995	378.801	380.03	778.355	797.685	173.035	533.098	924.735	252.843	259.64	855.862	0	644.438	656.058	205.045	348.05	269.938	300.589	1150.27	275.053	346.169	940.188	391.122	310.695	313.536	440.153	462.097	83.0808	225.275	355.703	184.278	251.737	728.013
STRG.22575	NODE_1361_length_20707_cov_23.343550	471.125	693.511	773.609	483.873	566.692	635.225	334.345	641.971	336.285	1006.72	273.986	355.466	519.533	450.189	787.002	670.741	522.644	573.375	256.011	686.381	166.294	92.8673	567.957	423.395	59.0478	355.438	131.014	217.056	190.452	34.6657	577.607	346.595	182.718	258.17	483.388	212.556	362.447	379.213	121.863	129.262	84.7243	215.28	285.707	262.613	317.458
STRG.90470	NODE_13672_length_6739_cov_6.240425	513.007	0	0	0	0	NA	58.0994	0	117.681	NA	230.843	0	0	281.313	0	0	NA	0	0	0	303.056	NA	NA	0	NA	NA	NA	0	NA	0	NA	NA	0	NA	0	NA	0	0	0	0	NA	0	0	NA	0
STRG.90798	NODE_13766_length_6714_cov_10.914251	0	1797.07	NA	NA	1266.95	NA	0	NA	NA	0	1638.65	1186.47	1760.02	NA	0	NA	0	0	0	NA	0	NA	NA	NA	NA	0	NA	NA	0	NA	NA	NA	NA	NA	NA	NA	NA	NA	NA	2667.74	451.672	NA	0	NA	NA
STRG.90914	NODE_13801_length_6706_cov_4.665163	284.591	NA	2201.07	0	797.909	NA	2650.51	NA	1157.06	NA	NA	NA	1198.76	974.518	0	NA	NA	694.365	0	NA	0	0	NA	NA	NA	NA	NA	0	0	0	NA	0	NA	NA	NA	NA	NA	406.434	NA	0	0	0	0	0	NA
STRG.22828	NODE_1383_length_20588_cov_22.837043	0	0	0	0	0	0	0	0	0	0	67.0711	0	0	186.639	0	0	0	0	159.523	0	0	0	0	0	0	0	0	0	0	0	0	0	0	0	0	0	0	0	0	0	0	0	0	0	0
STRG.91038	NODE_13834_length_6696_cov_11.652613	776.34	1320.33	1634.41	1514.3	1054.01	2975.13	892.717	1331.51	1138.49	2269.06	618.086	1119.98	1027.53	1416.77	963.345	1089.74	6955.97	674.698	779.428	991.104	658.714	703.391	775.142	NA	NA	986.588	1448.31	NA	NA	NA	NA	NA	923.949	0	NA	1404.16	NA	NA	542.341	0	NA	946.336	1998.05	564.897	0
STRG.91076	NODE_13850_length_6692_cov_6.379539	0	NA	NA	NA	2961.83	NA	NA	NA	NA	NA	1658	NA	2870.36	0	3239.05	0	NA	NA	0	NA	0	NA	NA	NA	NA	NA	NA	NA	NA	NA	NA	NA	0	NA	NA	NA	NA	NA	NA	NA	NA	NA	NA	NA	NA
STRG.91496	NODE_13982_length_6656_cov_11.856537	0	NA	NA	NA	NA	0	NA	NA	1422.46	NA	NA	NA	NA	NA	1267.69	NA	NA	NA	269.295	NA	64.1231	NA	NA	NA	NA	486.467	0	0	0	NA	NA	NA	NA	NA	NA	NA	0	NA	NA	3136.27	NA	NA	NA	0	NA
STRG.23044	NODE_1403_length_20450_cov_35.284727	1657.03	1702.9	2106.95	1653.34	982.956	1491.95	894.728	1711.59	1557.31	517.431	1523.07	449.379	730.877	1294.72	1388.5	415.631	689.274	1089.98	425.359	1532.2	144.326	0	372.297	0	0	0	0	0	0	0	0	0	0	0	1605.56	0	0	0	82.371	0	0	0	0	0	0
STRG.91669	NODE_14035_length_6641_cov_7.273155	0	NA	NA	NA	NA	NA	NA	0	NA	NA	NA	NA	0	0	NA	NA	NA	1178.99	0	0	0	NA	0	NA	0	NA	0	0	NA	NA	NA	NA	NA	NA	NA	NA	3021.37	NA	NA	0	446.724	NA	NA	NA	NA
STRG.91731	NODE_14049_length_6638_cov_8.502810	0	NA	NA	NA	NA	NA	NA	0	0	NA	NA	NA	NA	0	NA	0	NA	NA	633.268	NA	0	NA	NA	0	NA	NA	NA	0	NA	NA	NA	NA	0	NA	NA	NA	NA	0	0	NA	0	NA	NA	NA	NA
STRG.92117	NODE_14157_length_6611_cov_16.850519	0	NA	1793.9	0	NA	0	898.735	1783.78	1572.45	NA	NA	1393.53	2652.47	0	0	1467.54	NA	NA	384.164	NA	0	NA	NA	NA	NA	0	NA	NA	1215.63	NA	0	NA	1390.82	NA	1440.42	NA	NA	NA	NA	NA	NA	1732.83	1268.13	1668.29	0
STRG.92120	NODE_14158_length_6611_cov_11.673734	434.758	NA	0	0	0	0	0	143.687	113.088	NA	0	NA	190.431	182.726	0	0	0	NA	38.2742	NA	53.2133	0	0	0	0	0	0	0	NA	0	NA	0	0	NA	0	0	NA	0	NA	0	0	0	0	NA	NA
STRG.92207	NODE_14179_length_6606_cov_16.748588	0	0	0	0	0	0	0	0	0	0	0	0	0	0	0	0	0	0	20.2391	0	19.948	0	0	0	0	0	0	0	161.065	0	0	0	NA	0	NA	0	0	0	NA	0	0	0	0	0	0
STRG.92373	NODE_14224_length_6593_cov_7.587947	1164.9	703.223	2084.25	4357.84	2103.1	NA	1039.59	1098.63	2493.86	0	820.092	1995.65	491.013	537.286	1413.3	2394.73	3011.69	742.55	0	1834.48	0	NA	1309.23	NA	2292.59	1818.85	NA	1720.13	NA	NA	0	NA	0	NA	2073.89	NA	1456.46	NA	NA	NA	0	2217.11	0	NA	0
STRG.23301	NODE_1424_length_20331_cov_8.686773	287.305	NA	0	NA	NA	NA	291.26	371.043	893.472	NA	2577.53	NA	NA	NA	NA	NA	NA	NA	NA	NA	NA	NA	NA	0	0	NA	NA	0	0	0	NA	NA	NA	NA	0	0	0	NA	0	0	0	0	NA	0	9.4006
STRG.23302	NODE_1424_length_20331_cov_8.686773	0	NA	0	NA	NA	NA	0	0	42.7214	NA	0	NA	NA	NA	NA	NA	NA	NA	NA	NA	NA	NA	NA	0	0	NA	NA	0	0	0	NA	NA	NA	NA	0	0	0	NA	0	0	0	0	NA	0	0
STRG.92425	NODE_14240_length_6587_cov_60.101806	0	0	0	0	0	0	283.923	0	0	0	0	0	0	0	196.854	0	NA	0	47.5538	0	77.3434	0	0	0	0	0	0	0	0	0	0	0	0	0	0	0	0	0	0	0	0	0	0	0	NA
STRG.23568	NODE_1450_length_20186_cov_22.748646	42.4488	127.299	141.718	134.559	0	0	252.314	200.558	82.0613	44.8617	104.912	0	107.158	155.531	119.594	254.408	0	259.224	12.2436	99.68	11.4127	0	50.1456	0	0	0	0	0	0	0	0	0	0	0	0	0	0	0	0	0	0	61.8212	0	121.104	0
STRG.93424	NODE_14520_length_6513_cov_7.231806	801.255	1027.13	1077.76	726.232	640.57	3112.5	31.1666	100.053	388.644	129.229	740.805	945.541	526.962	668.931	693.285	0	0	NA	142.514	397.582	34.0271	NA	NA	0	0	1327.63	1111.03	0	1172.29	68.6328	293.748	NA	631.433	1785.02	1316.49	213.836	693.16	0	177.727	204.24	194.952	0	NA	NA	0
STRG.93566	NODE_14561_length_6503_cov_8.649038	0	2177.28	0	2725.68	NA	NA	1801.31	NA	NA	NA	NA	NA	NA	0	939.582	1785.49	NA	NA	0	0	70.2336	NA	NA	NA	NA	NA	NA	NA	0	NA	NA	NA	NA	NA	NA	NA	NA	NA	NA	NA	NA	NA	NA	NA	NA
STRG.93693	NODE_14599_length_6495_cov_5.404503	NA	NA	0	NA	NA	NA	NA	NA	NA	NA	NA	NA	2718.12	2485.19	0	NA	NA	NA	0	NA	214.863	NA	NA	NA	NA	NA	NA	NA	NA	NA	NA	NA	NA	NA	NA	NA	NA	NA	NA	NA	NA	NA	NA	NA	NA
STRG.93759	NODE_14614_length_6490_cov_14.135354	1345.02	642.968	1445.24	0	NA	0	1175.21	242.433	0	3293.64	73.7334	1215.43	0	0	648.258	358.841	0	333.812	80.5948	892.964	9.42554	NA	193.766	NA	NA	1523.16	1474.77	435.879	NA	NA	NA	NA	185.473	4738.86	NA	1190	1207.03	NA	0	1512.06	1077.36	NA	NA	NA	1294.59
STRG.23776	NODE_1468_length_20085_cov_13.989915	3647.82	5712.08	4185.94	15522	3943.44	0	6517.37	8434.39	5037.92	6170.72	4348.51	2683.43	4381.12	2691.04	4647.27	2356.29	13220.4	2009.82	146.167	6334.74	298.368	1446.54	4294.95	8359.91	5030.9	6678.47	5363.56	5935.74	3641.14	3182.51	3865.59	6163.14	4238.64	5886.72	5373.15	6691.53	4681.41	4173.59	1502.99	4295.64	3469.33	6745.6	2421.54	3749.05	6663.78
STRG.94804	NODE_14940_length_6406_cov_6.915761	NA	NA	0	0	NA	NA	0	NA	NA	NA	NA	0	NA	3175.85	0	NA	NA	NA	1284.74	NA	856.315	NA	NA	NA	NA	NA	NA	NA	0	NA	NA	0	NA	NA	NA	NA	NA	NA	NA	NA	NA	NA	NA	NA	NA
STRG.95040	NODE_15007_length_6391_cov_12.209280	322.069	NA	548.689	0	0	NA	192.801	114.738	444.092	0	960.618	NA	656.864	NA	0	1545.34	5018.63	NA	599.821	0	243.984	NA	0	NA	0	0	NA	NA	NA	NA	0	NA	0	NA	25.8467	NA	NA	0	NA	NA	0	0	NA	0	0
STRG.24217	NODE_1502_length_19858_cov_9.631924	607	3778.25	3753.72	4535.81	2207.89	5398.52	0	0	409.748	3226.63	1060.7	3248.93	1634	0	0	3403.6	6138.76	1879.13	298.821	1963.05	135.095	1185.93	2861.8	6968.06	912.466	4812.71	2152.41	0	1611.33	792.593	1822.99	845.543	2288.91	8903.99	2471.19	4349.68	3582.44	1069.8	162.767	NA	592.893	0	2717.8	1057.8	2407.9
STRG.95400	NODE_15122_length_6365_cov_4.261173	NA	NA	0	NA	401.926	NA	NA	NA	NA	2475.93	NA	NA	NA	0	NA	NA	NA	NA	0	NA	0	NA	NA	NA	NA	2596.99	401.328	NA	NA	NA	NA	1621.31	NA	4513.77	NA	NA	1146.52	NA	270.844	1997.23	1226.35	NA	1415.61	0	2792
STRG.95682	NODE_15211_length_6344_cov_120.928606	0	0	0	0	0	800.355	0	0	0	0	0	0	128.872	0	0	0	0	0	33.6141	0	79.5161	0	0	0	0	0	0	0	0	0	0	0	0	0	0	0	0	0	0	0	0	0	NA	0	0
STRG.95730	NODE_15227_length_6341_cov_7.019885	0	0	0	0	NA	NA	0	181.835	0	0	118.174	NA	0	0	178.849	NA	NA	0	96.9372	0	0	0	0	NA	0	0	NA	0	NA	0	0	0	NA	NA	0	0	0	0	NA	0	0	0	0	0	0
STRG.95734	NODE_15227_length_6341_cov_7.019885	0	0	0	146.657	NA	NA	0	336.744	390.674	0	0	NA	136.932	0	0	NA	NA	0	28.0944	0	0	0	0	NA	0	0	NA	0	NA	273.368	0	0	NA	NA	0	0	0	0	NA	0	285.509	0	0	0	0
STRG.96007	NODE_15300_length_6325_cov_4.173844	NA	NA	2782.37	NA	NA	NA	NA	1742.81	0	5372.25	819.291	NA	NA	1835.37	0	NA	0	0	0	2598.34	152.807	NA	NA	NA	0	2614.36	NA	NA	NA	NA	NA	0	NA	NA	NA	0	NA	NA	1193.89	NA	NA	NA	NA	NA	NA
STRG.96100	NODE_15333_length_6313_cov_9.437360	0	NA	NA	NA	NA	NA	0	45.6335	59.976	NA	0	NA	0	NA	NA	NA	NA	NA	NA	NA	NA	NA	NA	0	0	NA	NA	0	NA	NA	NA	NA	NA	NA	NA	NA	0	NA	NA	NA	NA	0	NA	NA	0
STRG.96525	NODE_15462_length_6281_cov_5.678927	857.58	NA	0	0	0	NA	0	189.356	0	0	736.332	NA	384.202	0	0	0	NA	NA	0	0	0	NA	0	NA	NA	0	NA	0	0	0	0	NA	NA	0	NA	0	0	0	NA	0	0	0	0	NA	0
STRG.96552	NODE_15467_length_6280_cov_10.543775	761.637	NA	NA	NA	NA	NA	NA	NA	NA	NA	0	NA	NA	0	NA	NA	NA	NA	NA	NA	NA	NA	NA	NA	NA	0	NA	0	NA	NA	NA	NA	0	NA	0	NA	0	NA	NA	NA	NA	0	NA	NA	0
STRG.4577	NODE_156_length_44105_cov_21.985380	0	15105.2	0	NA	11449.2	NA	0	0	0	NA	0	NA	0	NA	4857.77	4809.39	NA	7004.37	0	11237.8	NA	NA	NA	NA	NA	6375.18	0	NA	0	NA	3770.07	NA	0	NA	0	12986.7	11131.2	2352.03	NA	0	NA	3915.83	9013.61	0	NA
STRG.96990	NODE_15603_length_6245_cov_19.268982	85.2135	NA	0	0	NA	NA	235.165	228.262	43.9952	0	0	0	0	110.586	0	27.4465	0	0	222.992	0	94.8225	0	0	0	0	0	0	0	0	0	NA	NA	0	0	NA	0	NA	0	NA	NA	0	0	0	0	0
STRG.24951	NODE_1566_length_19444_cov_24.028986	0	NA	NA	NA	0	NA	0	0	0	0	NA	NA	0	0	0	NA	NA	NA	496.561	NA	0	NA	0	NA	NA	NA	NA	NA	0	NA	NA	0	NA	NA	0	NA	NA	NA	NA	NA	0	NA	NA	NA	NA
STRG.97183	NODE_15670_length_6229_cov_8.391642	0	NA	82.4218	390.086	NA	NA	24.5564	103.752	0	41.2777	0	0	NA	0	0	73.5014	322.424	0	45.681	0.918077	26.2306	NA	NA	NA	0	NA	NA	NA	NA	0	NA	NA	NA	NA	NA	0	NA	NA	0	0	0	0	NA	NA	NA
STRG.97206	NODE_15674_length_6228_cov_23.527134	46.6724	0	82.3519	413.469	56.7882	58.5594	0	113.136	268.072	0	116.242	83.8033	65.1739	76.4823	50.3544	194.819	68.9401	0	69.4716	140.543	22.553	0	0	249.675	349.293	0	365.308	0	246.681	277.451	0	0	113.772	0	0	0	160.139	0	177.672	0	0	133.868	NA	110.475	125.958
STRG.97236	NODE_15682_length_6224_cov_23.445777	0	0	0	0	0	0	0	13.9669	0	28.0537	31.0378	0	0	27.5238	0	246.947	129.647	0	0	0	42.9981	0	0	0	0	0	0	0	0	61.4389	0	0	0	0	0	0	0	24.8234	0	0	0	0	0	0	17.0897
STRG.97632	NODE_15813_length_6195_cov_9.072638	0	0	0	0	0	NA	0	0	0	NA	0	NA	178.197	0	NA	307.63	0	NA	0	NA	0	NA	0	0	0	NA	NA	0	NA	0	0	NA	0	NA	0	0	NA	0	0	407.505	0	0	NA	NA	0
STRG.97774	NODE_15854_length_6186_cov_6.604958	1416.18	1269.38	1531.63	1062.25	1033.18	0	1145.46	1591.99	NA	2200.1	606.733	955.095	1228.23	1316.24	1115.99	1319.23	2733.62	805.305	1301.4	1265.04	344.669	342.917	977.35	1519.44	962.536	909.279	861.66	1253.52	726.201	939.454	606.612	1122.83	986.958	3038.41	1142.57	1413.03	1218.44	1004.71	516.096	1178.16	830.134	1113.61	1026.67	1053.61	1437.59
STRG.98009	NODE_15927_length_6167_cov_17.982657	1523.87	NA	NA	0	NA	NA	0	0	607.59	NA	NA	NA	0	0	0	NA	0	0	0	0	0	NA	NA	0	NA	NA	0	NA	NA	0	NA	0	NA	NA	0	0	NA	NA	0	NA	NA	0	NA	NA	NA
STRG.98067	NODE_15944_length_6161_cov_8.964297	0	NA	NA	NA	NA	NA	0	0	116.468	NA	NA	NA	NA	NA	NA	NA	NA	NA	NA	NA	NA	NA	NA	0	0	NA	NA	0	NA	NA	NA	NA	NA	NA	NA	NA	0	NA	NA	NA	NA	0	NA	NA	0
STRG.25353	NODE_1601_length_19294_cov_8.302874	NA	NA	NA	NA	NA	NA	0	NA	0	NA	NA	2710.11	3041.41	NA	NA	1932.75	0	NA	230.331	NA	0	NA	0	0	NA	5509.8	NA	NA	7223.85	NA	0	NA	1763.01	NA	NA	NA	NA	0	NA	NA	5229.48	NA	NA	NA	NA
STRG.25388	NODE_1604_length_19286_cov_29.179294	0	0	0	NA	0	0	134.745	0	0	NA	311.85	NA	0	0	215.665	0	NA	0	81.4678	0	135.86	0	0	NA	NA	NA	0	NA	0	0	0	NA	0	0	NA	0	6173.03	NA	NA	NA	0	NA	NA	0	0
STRG.98495	NODE_16078_length_6138_cov_9.845964	353.855	794.673	2175.62	3303.75	0	NA	2019.38	NA	0	990.456	NA	1488.12	915.565	1482.99	0	0	NA	NA	0	1661.19	122.947	350.43	NA	NA	NA	NA	NA	NA	NA	0	NA	NA	1605.91	0	NA	818.275	NA	NA	0	NA	647.773	NA	NA	NA	NA
STRG.25514	NODE_1616_length_19240_cov_17.652385	324.101	NA	0	0	0	0	1726.95	0	0	0	0	NA	684.878	205.934	437.913	0	NA	NA	394.207	0	165.387	NA	0	NA	0	0	NA	NA	0	0	0	0	NA	NA	0	0	NA	NA	NA	NA	0	0	NA	0	0
STRG.25570	NODE_1621_length_19234_cov_23.165858	0	0	114.623	0	0	0	0	125.214	0	0	73.4248	59.8569	0	0	113.652	70.3937	85.0965	166.815	90.6742	0	112.653	0	0	0	0	0	0	0	347.823	0	0	0	0	193.376	190.385	0	0	0	0	0	0	227.984	0	0	0
STRG.25637	NODE_1625_length_19198_cov_12.354438	0	0	0	0	0	0	0	0	0	0	0	0	0	0	0	0	NA	0	0	0	95.3307	0	0	0	0	0	0	0	0	0	0	0	0	8796.66	1589.28	0	0	0	0	1140.98	0	0	0	0	0
STRG.99119	NODE_16298_length_6090_cov_102.363380	245.933	NA	NA	0	0	NA	0	0	0	NA	0	NA	0	NA	295.044	0	NA	NA	136.546	NA	0	NA	NA	0	NA	0	NA	NA	NA	NA	NA	0	NA	NA	NA	NA	NA	NA	NA	NA	NA	NA	NA	NA	NA
STRG.4726	NODE_163_length_43272_cov_7.370734	4218.09	4744.46	6648.78	NA	NA	14566.7	998.918	5140.69	438.171	NA	3284.16	6253.49	4962.36	0	3921.55	6391.58	0	NA	0	4243.52	172.94	NA	0	0	3579.8	NA	0	0	NA	NA	0	0	0	NA	NA	NA	NA	1167.86	0	7233.3	NA	NA	NA	NA	NA
STRG.99346	NODE_16381_length_6068_cov_8.340928	450.191	895.492	750.905	0	0	NA	350.907	1483.3	185.627	0	220.32	0	0	1224.59	401.907	288.56	0	559.785	19.5654	0	19.6083	139.733	NA	NA	715.181	735.669	0	0	0	NA	NA	NA	NA	0	0	0	NA	0	0	NA	NA	NA	6288.51	0	NA
STRG.99523	NODE_16431_length_6053_cov_8.823108	1082.07	985.417	1142.42	1606.82	892.86	4617.36	473.814	1223.38	589.562	NA	1413	NA	1061.82	687.467	2181.6	1183.62	NA	692.934	168.565	1037.43	403.379	522.736	889.685	NA	1189.12	2497.59	946.786	0	1984.77	NA	0	NA	NA	6085.8	1892.84	2232.51	NA	NA	555.048	NA	0	NA	0	1033.56	1049.05
STRG.99645	NODE_16467_length_6045_cov_10.390317	19.6469	NA	NA	NA	0	NA	273.624	83.5388	0	NA	0	NA	66.1992	0	0	NA	NA	NA	29.3752	0	29.9275	NA	NA	NA	NA	NA	NA	NA	NA	NA	NA	NA	NA	0	NA	NA	NA	NA	NA	NA	NA	NA	NA	NA	NA
STRG.100186	NODE_16645_length_6007_cov_15.927587	0	NA	0	NA	NA	NA	0	0	0	NA	NA	NA	NA	0	182.425	510.317	NA	NA	217.213	0	167.987	NA	NA	NA	0	0	NA	0	NA	NA	NA	0	NA	NA	0	0	NA	NA	0	NA	NA	NA	NA	NA	0
STRG.100294	NODE_16683_length_5999_cov_9.270525	1800	NA	NA	NA	1966.44	NA	0	0	0	NA	NA	NA	1178.99	NA	0	0	5843.3	NA	0	NA	0	NA	NA	NA	NA	NA	NA	NA	NA	NA	NA	NA	NA	NA	0	NA	NA	0	NA	NA	NA	NA	NA	NA	NA
STRG.101255	NODE_16986_length_5927_cov_12.475817	171.977	0	NA	0	2599.04	2410.35	NA	1564.98	0	NA	0	NA	NA	0	0	0	NA	0	0	NA	0	416.214	NA	NA	NA	0	NA	NA	414.135	NA	256.288	NA	0	NA	NA	0	NA	0	482.573	0	NA	0	NA	NA	NA
STRG.101462	NODE_17059_length_5913_cov_53.570673	0	0	0	0	0	0	130.105	0	0	0	13.907	0	0	124.054	78.9995	0	0	NA	68.8722	0	39.4907	0	0	0	0	0	0	0	0	0	0	0	0	0	NA	0	0	0	0	0	0	0	NA	0	0
STRG.101785	NODE_17174_length_5885_cov_128.129160	2050.21	1855.51	1638.17	NA	798.916	0	0	1448.65	0	2352.45	972.019	1152.05	1886.31	977.185	965.158	1199.88	1238.28	701.27	344.987	1504.85	369.32	664.949	556.47	0	1390.36	1560.73	933.676	0	NA	0	0	685.152	215.176	NA	0	745.757	1180.22	1080.29	765.401	2778.8	721.13	1361.08	636.479	382.832	0
STRG.101891	NODE_17203_length_5879_cov_7.472356	0	NA	NA	NA	NA	NA	0	NA	0	NA	NA	NA	467.134	0	0	NA	NA	NA	303.651	0	149.266	NA	NA	NA	NA	NA	NA	NA	NA	NA	NA	NA	NA	NA	NA	NA	NA	NA	NA	NA	NA	NA	NA	NA	NA
STRG.26645	NODE_1729_length_18796_cov_107.304306	0	NA	0	0	0	0	0	0	0	0	0	NA	0	0	0	0	0	0	59.0458	0	52.3604	0	0	0	0	0	0	0	0	0	NA	0	0	0	0	0	0	0	0	0	0	NA	NA	0	0
STRG.26763	NODE_1738_length_18755_cov_33.033690	6.72897	0	0	593.317	147.303	0	0	0	0	0	344.25	0	0	0	0	106.893	0	82.2628	537.257	0	0	181.103	0	0	0	0	0	0	0	0	0	0	0	0	0	0	0	0	374.644	0	0	0	0	0	0
STRG.26778	NODE_1738_length_18755_cov_33.033690	3055.47	5368.57	2922.29	5090.11	2899.48	11032.8	625.22	2040.84	195.175	5157.59	1040.67	2290	2320.45	2334.63	3793.69	3120.06	10740.5	2047.76	492.269	3052.25	388.353	1878.16	2502.99	5679.87	1480.77	4356.24	2228.13	1296.73	2829.99	3108.47	2262.6	2117.83	2702.18	7228.64	3486.76	4005.05	0	2159.38	435.143	2383.35	2286.25	3044.31	2426.08	2726.4	4002.55
STRG.102756	NODE_17482_length_5822_cov_106.004682	0	0	0	0	0	0	3.34788	13.3711	14.1446	0	0	0	0	20.6659	3.08525	0	0	0	22.9973	0	26.81	0	0	0	0	25.1277	0	0	0	0	0	0	0	0	0	0	0	0	0	0	0	0	0	0	0
STRG.26945	NODE_1755_length_18670_cov_23.789686	0	56.1677	0	0	0	0	0	66.8536	0	0	49.8525	0	0	30.507	0	58.9535	56.2822	0	110.589	0	51.3312	0	0	0	0	0	0	0	0	0	0	0	0	0	0	0	0	0	0	0	0	0	0	0	0
STRG.26953	NODE_1755_length_18670_cov_23.789686	0	0	104.935	0	0	0	0	0	0	0	0	6.445	0	0	0	0	85.5489	0	53.6076	0	85.7881	0	0	0	0	0	0	0	0	0	147.97	0	0	0	6.85939	0	0	0	0	0	0	0	0	0	0
STRG.102986	NODE_17569_length_5805_cov_14.629913	0	NA	NA	NA	NA	0	129.059	0	0	NA	NA	NA	NA	0	0	0	NA	NA	150.918	NA	367.391	NA	NA	NA	0	0	NA	0	NA	NA	NA	0	NA	NA	0	NA	NA	0	0	NA	NA	NA	NA	NA	NA
STRG.27003	NODE_1763_length_18630_cov_9.385034	7499.99	NA	0	8432.5	2821.29	NA	0	2228.52	0	0	0	0	0	1768.05	0	4496.68	23676.7	5961.26	0	0	0	0	0	0	0	NA	NA	0	0	0	3130.59	0	2643.58	0	NA	NA	NA	1763.66	0	0	2618.94	0	0	0	NA
STRG.27136	NODE_1777_length_18549_cov_21.133665	0	0	0	0	0	0	337.862	85.5571	0	0	0	0	0	0	0	0	0	0	96.8413	0	0	0	0	0	0	0	0	0	0	0	0	0	0	0	0	0	0	0	0	0	0	0	0	0	0
STRG.27167	NODE_1777_length_18549_cov_21.133665	0	0	61.4527	0	0	0	0	13.338	138.856	0	45.0744	0	0	0	0	19.0572	0	0	184.199	115.18	26.5048	0	0	0	0	0	0	0	0	0	0	0	0	0	0	0	0	0	0	0	0	0	0	0	0
STRG.27200	NODE_1781_length_18527_cov_7.536650	0	NA	0	NA	NA	NA	0	70.0089	79.9172	NA	0	NA	0	NA	NA	NA	NA	NA	NA	NA	NA	NA	NA	0	0	0	NA	0	NA	NA	NA	NA	NA	NA	0	0	0	NA	0	0	0	0	NA	0	0
STRG.104013	NODE_17926_length_5736_cov_16.680338	NA	NA	NA	NA	874.243	NA	NA	0	NA	NA	NA	NA	NA	0	NA	NA	NA	860.288	270.832	NA	NA	650.889	NA	NA	NA	3159.35	NA	NA	NA	NA	NA	NA	NA	NA	NA	NA	1942.01	NA	NA	2542.46	NA	0	NA	0	NA
STRG.104110	NODE_17963_length_5729_cov_15.239690	687.063	0	1102.39	3197.61	NA	NA	454.926	1505.26	0	NA	925.722	703.549	944.907	557.788	420.595	1282.58	1444.42	1115.78	89.9712	843.763	142.395	NA	624.316	NA	NA	NA	0	727.49	0	NA	491.484	0	NA	NA	2008.56	567.033	NA	NA	310.808	NA	827.238	NA	0	NA	NA
STRG.104427	NODE_18066_length_5709_cov_6.424301	NA	NA	NA	NA	NA	NA	NA	NA	NA	NA	NA	NA	NA	NA	NA	NA	NA	NA	NA	NA	NA	NA	NA	NA	NA	NA	NA	2538.26	NA	NA	NA	2096.14	NA	NA	NA	NA	NA	NA	NA	NA	1384.17	NA	NA	NA	NA
STRG.104546	NODE_18105_length_5700_cov_22.688928	0	193.621	60.673	290.669	0	165.386	0	64.1436	0	2.87694	0	100.695	25.3839	64.9742	72.5072	0	0	0	0	0	0	0	0	0	0	0	0	0	0	0	NA	NA	0	0	159.983	0	0	0	0	0	0	NA	0	0	0
STRG.104813	NODE_18198_length_5684_cov_29.844200	NA	NA	NA	NA	0	NA	1864.09	NA	0	NA	401.735	NA	NA	0	0	0	NA	NA	177.969	NA	186.614	NA	NA	NA	NA	NA	NA	NA	NA	NA	NA	NA	0	NA	0	NA	NA	NA	0	NA	NA	NA	NA	0	NA
STRG.104850	NODE_18211_length_5682_cov_11.420117	NA	1679.02	7226.02	NA	2497.02	NA	0	NA	2123.59	NA	952.341	NA	947.183	1479.2	NA	NA	0	1111.19	0	NA	0	NA	NA	0	NA	NA	1989.12	NA	0	0	NA	0	NA	NA	NA	0	NA	0	NA	NA	NA	NA	NA	0	NA
STRG.105141	NODE_18316_length_5661_cov_23.228862	226.935	750.261	503.892	752.118	358.249	1581.85	183.409	291.384	247.948	691.805	184.146	236	768.153	527.229	277.59	340.658	905.533	301.862	305.511	153.386	134.644	272.431	588.759	746.724	555.214	510.687	294.569	612.812	0	147.785	412.145	293.981	184.296	305.361	376.057	66.0869	1065.57	497.643	224.016	243.454	220.611	504.612	478.261	765.634	1138.98
STRG.105541	NODE_18463_length_5637_cov_15.536188	592.554	NA	NA	0	NA	NA	NA	1113.56	0	NA	NA	NA	NA	0	0	NA	NA	NA	0	NA	163.155	NA	NA	0	0	NA	NA	722.638	NA	NA	0	NA	NA	NA	NA	653.507	NA	NA	281.683	NA	NA	NA	NA	NA	NA
STRG.105696	NODE_18513_length_5630_cov_4.441435	NA	NA	NA	NA	0	NA	NA	NA	NA	NA	NA	NA	NA	0	NA	NA	NA	NA	NA	NA	0	1007.56	NA	NA	NA	2479.19	0	NA	NA	NA	1476.11	NA	NA	NA	NA	NA	NA	NA	0	NA	0	NA	NA	NA	NA
STRG.27898	NODE_1859_length_18182_cov_7.646770	0	NA	0	0	0	0	0	175.12	0	NA	0	NA	0	0	0	0	NA	0	93.5213	0	31.1297	NA	0	NA	0	0	0	0	0	0	NA	0	0	0	NA	0	0	0	NA	NA	0	0	NA	0	NA
STRG.106066	NODE_18646_length_5605_cov_11.465405	NA	NA	NA	NA	NA	NA	NA	NA	0	NA	0	NA	NA	NA	NA	NA	NA	NA	263.953	NA	0	NA	NA	NA	NA	0	NA	NA	NA	NA	NA	NA	NA	NA	NA	NA	NA	NA	NA	NA	NA	NA	NA	NA	NA
STRG.106069	NODE_18647_length_5605_cov_9.418559	NA	1939.14	NA	NA	1848.43	NA	NA	0	NA	4744.02	NA	NA	NA	3241.16	2574.77	NA	NA	1178.47	367.615	NA	0	846.052	569.855	NA	NA	1518.03	NA	NA	NA	NA	1048.05	NA	NA	NA	1188.95	2303.89	NA	1042.79	499.237	NA	737.75	2587.7	1503.48	NA	NA
STRG.28006	NODE_1869_length_18135_cov_113.551051	0	0	0	0	0	0	738.85	0	0	0	132.443	NA	0	364.066	310.576	0	0	0	161.914	0	152.58	0	0	NA	0	0	0	NA	0	NA	0	0	NA	NA	0	0	0	0	0	0	0	0	0	0	1502.06
STRG.5224	NODE_187_length_40907_cov_29.299692	0	0	0	207.579	0	0	0	0	0	0	0	0	0	0	0	0	0	0	116.986	0	0	0	0	0	0	0	0	NA	1000.53	0	NA	NA	0	0	0	NA	0	0	0	0	0	0	NA	0	0
STRG.106231	NODE_18707_length_5594_cov_7.416682	NA	NA	2222.09	NA	0	NA	NA	NA	NA	NA	NA	NA	NA	NA	NA	NA	NA	NA	0	NA	NA	0	NA	0	NA	3012.42	NA	NA	739.293	0	NA	992.722	0	NA	NA	2605.96	NA	NA	0	NA	0	NA	NA	NA	NA
STRG.5245	NODE_188_length_40827_cov_14.643039	0	12111.2	NA	NA	1715.56	14245.3	0	8302.59	0	24483.1	0	6980.68	8214.45	16197.8	0	NA	NA	NA	0	0	0	1015.03	7209.1	21440.4	2202.6	NA	2113.9	6352.24	3907.03	0	8668.61	8320.75	7235.41	0	0	NA	13285.6	6839.96	4725.47	6960.61	0	8213.91	6104.25	5393.82	10034
STRG.28112	NODE_1881_length_18075_cov_21.667814	0	NA	NA	9891.13	0	NA	NA	NA	NA	NA	NA	NA	NA	NA	NA	NA	NA	NA	1472.13	0	0	0	NA	NA	0	NA	NA	0	NA	0	NA	NA	0	NA	NA	NA	0	0	NA	NA	NA	0	NA	0	NA
STRG.106780	NODE_18906_length_5556_cov_7.829667	0	1716.05	NA	1975.34	1478.88	NA	NA	NA	NA	2525.39	NA	NA	1261.85	NA	NA	NA	NA	NA	NA	NA	0	429.508	1409.37	NA	1746.77	2777.95	NA	NA	0	0	1241.22	NA	2098.67	NA	NA	NA	NA	NA	704.25	NA	NA	NA	NA	NA	NA
STRG.106997	NODE_18984_length_5541_cov_56.208713	NA	NA	NA	NA	1125.95	NA	1462.94	1732.48	NA	2214.95	NA	1022.76	NA	NA	NA	NA	NA	NA	681.318	NA	0	715.312	NA	NA	NA	0	NA	NA	1258.29	NA	130.961	2719.49	NA	NA	1596.77	NA	2626.37	NA	451.781	NA	0	NA	NA	NA	NA
STRG.5321	NODE_192_length_40515_cov_23.159268	0	0	43.5669	0	0	0	0	0	0	44.5897	10.5265	0	40.7143	0	0	0	169.054	0	0	33.9317	34.7389	0	0	0	0	0	0	174.158	0	0	0	0	0	0	0	0	0	0	0	0	0	79.3446	0	0	0
STRG.107747	NODE_19259_length_5492_cov_113.405187	NA	NA	NA	0	1209.06	NA	0	0	0	NA	0	NA	NA	1193.94	0	0	NA	0	35.846	0	0	NA	NA	NA	NA	NA	NA	NA	NA	1858.35	NA	NA	NA	NA	0	NA	NA	NA	NA	NA	NA	NA	NA	NA	NA
STRG.28557	NODE_1929_length_17922_cov_23.814462	0	19.552	0	101.275	32.6642	0	44.711	0	0	26.5043	5.37945	0	27.4193	31.2391	38.3079	12.1274	169.844	12.7243	60.8312	0	56.8666	0	0	0	0	0	0	0	0	0	52.5526	0	0	0	0	0	0	0	110.158	0	0	0	0	61.158	0
STRG.107853	NODE_19307_length_5486_cov_11.500276	1747.77	NA	NA	NA	NA	NA	NA	0	3341.21	3218.12	1384.29	NA	NA	2040.6	NA	NA	NA	1189.89	0	2442.23	0	0	NA	NA	NA	0	NA	NA	NA	NA	NA	NA	NA	NA	NA	NA	NA	NA	NA	NA	NA	0	NA	NA	NA
STRG.108095	NODE_19386_length_5475_cov_8.974354	996.65	NA	NA	NA	4151.2	NA	0	0	NA	NA	NA	NA	NA	NA	0	NA	NA	NA	0	NA	0	NA	905.459	NA	NA	NA	NA	NA	NA	NA	NA	NA	0	0	0	NA	NA	0	0	0	NA	NA	NA	NA	0
STRG.5354	NODE_194_length_40453_cov_228.227957	7000.91	7183.7	9871.46	9928.08	6738.07	13009.9	8742.85	9431.47	12288.1	10151.3	5046.55	5327.01	6809.99	6726.15	7431.7	6816.51	8292.77	4514.56	5547.96	8203.52	4012.89	1555.09	2925.31	4337.99	3384.95	5936.14	2227.64	2087.3	1489.43	2227.61	2715.84	2755.6	2668.91	8413.16	4203.06	3897.2	3540.41	1746.41	2097.62	4817.06	2434.54	5130.44	2169.01	3602.45	7704.71
STRG.5356	NODE_194_length_40453_cov_228.227957	22.5433	14.1666	19.6295	101.726	24.0288	146.159	15.0948	39.9909	0	31.3996	9.70891	19.0088	23.4428	19.2986	45.3457	37.4998	85.8991	33.5452	33.7097	54.1738	44.2198	0	0	0	39.2266	52.6888	0	0	27.7988	0	0	0	26.5358	123.505	85.8052	0	30.6413	0	52.2368	0	47.8031	91.9246	0	0	38.4546
STRG.5364	NODE_194_length_40453_cov_228.227957	13.9317	31.7999	76.51	128.56	80.8264	305.064	8.02013	33.6705	0	40.5299	10.4985	46.7552	19.7164	75.1777	12.3443	15.7229	304.334	69.3688	26.6103	12.6322	16.2665	56.1616	123.772	0	0	0	143.994	229.656	0	0	0	92.4723	0	0	0	0	0	0	0	0	0	0	365.435	0	0
STRG.108131	NODE_19401_length_5474_cov_10.790552	0	0	0	0	0	NA	33.6627	14.5646	79.8853	0	0	0	0	95.2545	0	0	0	0	0	NA	0	0	0	0	0	0	0	0	0	0	0	0	0	NA	NA	0	0	NA	0	0	0	0	NA	139.778	0
STRG.28836	NODE_1958_length_17792_cov_23.406439	0	94.0705	0	0	0	32.6314	0	0	0	44.4174	13.5451	0	0	53.8214	0	44.1024	88.3019	0	40.0133	0	66.4376	0	0	0	0	0	0	0	0	37.4459	0	0	0	0	0	0	0	0	0	0	0	0	0	61.4304	0
STRG.28896	NODE_1962_length_17775_cov_16.143792	NA	NA	0	0	963.418	0	1167.02	501.742	0	NA	NA	NA	0	0	NA	2337.25	0	0	0	0	0	NA	NA	NA	NA	NA	0	NA	NA	0	0	NA	0	NA	0	0	0	NA	NA	NA	0	0	0	0	0
STRG.109152	NODE_19760_length_5414_cov_9.608322	NA	NA	NA	1440.87	NA	NA	0	0	1393.25	NA	746.051	NA	0	0	129.014	NA	NA	NA	152.783	826.444	0	NA	NA	NA	0	0	NA	NA	1046.19	NA	NA	NA	0	6416.29	NA	NA	NA	1200.67	NA	2545.55	NA	NA	0	NA	0
STRG.29095	NODE_1982_length_17691_cov_4.683772	590.507	1779.52	510.991	94.2587	1499.52	4574.62	13.9443	259.052	0	6256.81	317.779	1456.11	1285.99	1018.84	2028.06	1617.05	415.151	1950.01	1696.48	2291.13	1119.2	2423.36	4325.25	4547.14	2268.42	5370.57	1964.72	1368.74	1210.31	407.935	3531.5	1487.38	2046.76	23319.2	1027.63	6026.78	1350.1	3104.04	3249.04	1035.67	118.799	33.4655	2411.74	1066.45	176.919
STRG.5481	NODE_199_length_40096_cov_6.518918	0	0	0	NA	0	0	0	NA	0	NA	0	0	0	NA	1952.11	NA	NA	NA	77.6271	NA	231.039	0	0	0	NA	0	0	0	0	NA	NA	0	NA	0	NA	NA	0	NA	NA	0	NA	NA	NA	0	0
STRG.109541	NODE_19918_length_5389_cov_22.142857	24.792	0	34.3055	51.3812	39.0588	0	0	18.6207	71.0148	0	50.2597	83.4376	0	39.7971	0	23.3275	104.953	64.4848	30.8614	61.878	80.7895	0	109.02	0	0	0	70.1195	0	82.9839	107.758	88.2947	0	0	0	0	0	0	0	30.0713	0	0	0	88.4767	72.5173	0
STRG.109600	NODE_19945_length_5385_cov_80.382739	110.678	NA	NA	NA	0	0	0	NA	0	NA	0	NA	130.856	118.975	18.6527	0	NA	0	3.24085	0	60.3654	NA	NA	NA	0	NA	0	NA	NA	129.806	NA	0	0	NA	NA	NA	NA	NA	0	0	0	0	NA	0	NA
STRG.945	NODE_20_length_85334_cov_28.098887	1568.68	7135.22	4509.02	6157.27	1072.44	0	0	3521.32	1909.59	6723.71	0	476.23	1409.51	2519.5	446.659	4040.43	11125.7	5195.19	397.894	0	78.3015	0	7912.94	0	3001.68	3837.01	0	3463.76	2612.9	0	1812.14	NA	0	0	0	7417.09	2365.28	NA	0	0	1249.96	0	2140.75	0	6476.01
STRG.29288	NODE_2002_length_17608_cov_7.180254	NA	NA	0	0	0	0	0	0	0	NA	0	NA	1511.05	NA	NA	1874.63	NA	3877	0	1672	0	NA	0	NA	0	NA	NA	NA	0	NA	NA	NA	NA	NA	NA	NA	NA	0	NA	NA	NA	NA	NA	0	0
STRG.109855	NODE_20039_length_5369_cov_9.377493	1370.99	NA	NA	2133.1	0	NA	0	NA	1519.41	NA	0	NA	1494.77	0	NA	NA	NA	NA	0	NA	0	NA	NA	NA	NA	NA	NA	NA	NA	NA	NA	NA	NA	NA	NA	NA	NA	NA	NA	NA	NA	NA	NA	NA	NA
STRG.110140	NODE_20149_length_5351_cov_16.886329	0	278.69	546.523	588.876	455.38	587.179	351.676	0	777.515	0	120.057	0	119.247	0	208.041	953.116	434.359	808.282	273.131	0	0	NA	NA	0	775.113	0	NA	0	NA	333.94	NA	0	0	0	0	280.899	0	NA	0	NA	NA	NA	NA	446.038	1047.39
STRG.110230	NODE_20177_length_5347_cov_9.115268	136.932	NA	278.438	0	NA	NA	133.414	214.255	58.1911	1394.42	68.9843	NA	0	NA	0	0	NA	NA	41.2831	90.5032	0	NA	NA	NA	0	0	NA	NA	NA	0	0	NA	NA	NA	0	0	0	NA	NA	NA	0	0	0	0	254.208
STRG.29542	NODE_2031_length_17506_cov_5.862071	0	10931.9	NA	0	NA	NA	NA	0	0	NA	NA	0	0	0	NA	9066.81	NA	NA	0	0	0	NA	6560.67	NA	NA	NA	NA	NA	NA	NA	NA	NA	NA	NA	NA	NA	NA	NA	NA	NA	0	NA	NA	NA	NA
STRG.110708	NODE_20366_length_5312_cov_6.743580	1244.74	2747.89	2766.56	2838.66	1611.89	6246.23	2525.27	2473.35	3319.6	3588.78	1153.87	1349.45	256.031	2423.89	430.164	1237.77	562.499	511.948	229.189	1805.69	0	938.184	1311.43	2274.42	2287.5	1488.27	1747.52	1810.63	1789.36	1879.91	1268.75	1219.31	730.853	5959.46	1974.33	2520.04	2088.39	1804.65	869.493	1818.25	741.67	1539.09	1694.82	1949.79	3005.85
STRG.110923	NODE_20455_length_5298_cov_5.917604	479.507	0	0	0	0	NA	229.205	0	30.4105	0	0	NA	0	0	0	NA	NA	NA	0	0	0	NA	NA	NA	NA	NA	NA	0	NA	0	NA	NA	NA	NA	NA	0	NA	0	NA	NA	0	0	NA	NA	0
STRG.111417	NODE_20661_length_5262_cov_18.093528	42.4854	NA	0	12.5279	0	0	0	127.48	205.305	0	0	0	385.087	145.922	63.4875	0	0	0	43.6645	0	123.262	0	0	0	0	0	0	0	0	0	0	0	0	0	0	0	0	0	0	0	0	0	0	0	0
STRG.111631	NODE_20730_length_5251_cov_21.669361	204.777	0	0	0	NA	0	0	0	195.443	0	0	NA	0	78.9745	0	0	0	0	0	NA	0	0	0	0	0	0	0	0	0	0	0	0	0	0	NA	0	NA	0	0	0	NA	0	NA	0	NA
STRG.111693	NODE_20757_length_5247_cov_7.983629	0	NA	NA	NA	0	3347.15	NA	NA	NA	NA	NA	NA	0	0	0	NA	NA	NA	510.564	NA	116.704	NA	NA	NA	NA	NA	NA	NA	NA	NA	NA	NA	0	NA	NA	NA	NA	NA	NA	NA	NA	NA	NA	NA	NA
STRG.5729	NODE_208_length_39632_cov_12.149051	0	10178.8	22623.8	NA	2276.76	NA	0	0	NA	NA	NA	0	0	5411.38	0	2801.25	19967.7	0	406.186	14612.5	0	0	0	0	NA	0	0	0	0	0	0	0	0	0	NA	0	14460	NA	1093.74	NA	0	0	NA	NA	NA
STRG.30138	NODE_2093_length_17294_cov_24.298219	0	0	0	0	0	0	0	0	0	0	0	0	0	0	0	0	0	0	220.549	0	2.84926	0	0	0	0	0	0	0	0	0	0	0	0	0	0	0	0	0	0	0	0	0	0	0	0
STRG.112179	NODE_20939_length_5218_cov_5.124734	NA	NA	2208.38	2020.21	705.569	NA	869.278	2214.2	2382.24	1901	0	NA	NA	0	603.586	NA	0	NA	47.1088	1262.74	136.467	153.161	NA	0	638.668	NA	NA	0	1124.91	NA	0	NA	NA	NA	NA	NA	NA	NA	NA	NA	NA	NA	NA	NA	NA
STRG.112260	NODE_20969_length_5212_cov_8.123909	1516.97	NA	0	NA	1353.85	0	0	NA	NA	NA	450.425	NA	NA	590.024	0	0	NA	0	0	1063.94	147	NA	NA	NA	0	NA	NA	NA	NA	NA	NA	NA	0	NA	NA	NA	NA	NA	NA	NA	0	NA	0	NA	NA
STRG.112301	NODE_20983_length_5210_cov_69.291756	73.719	200.008	90.8431	381.166	0	0	0	18.5401	72.4889	0	33.1391	0	23.6117	129.457	0	158.199	0	153.066	245.791	188.938	271.604	0	0	NA	0	88.8476	NA	0	NA	413.087	0	0	0	0	NA	0	0	0	0	0	0	0	NA	0	0
STRG.112591	NODE_21102_length_5193_cov_31.220708	NA	NA	2121.85	5126.92	2217.89	NA	847.833	NA	1113.7	NA	4006.89	NA	2694.46	569.921	2121	538.677	NA	2475.03	0	1609.31	0	NA	NA	NA	NA	0	NA	NA	0	NA	NA	446.708	NA	NA	NA	NA	0	NA	NA	403.522	NA	NA	NA	NA	NA
STRG.30302	NODE_2113_length_17219_cov_8.732522	NA	NA	NA	NA	0	0	NA	NA	NA	NA	0	NA	2190.74	0	0	NA	NA	NA	1385.01	NA	368.015	NA	NA	0	NA	0	0	0	NA	NA	NA	NA	NA	0	NA	NA	NA	NA	NA	0	NA	0	NA	0	NA
STRG.30341	NODE_2116_length_17212_cov_8.173573	NA	NA	NA	NA	1328.05	NA	NA	NA	0	0	2061.65	7486.34	7253.55	NA	2880.71	NA	NA	NA	0	2267.46	633.002	0	NA	0	0	0	0	0	NA	NA	NA	3318.33	NA	5114.86	NA	NA	0	NA	NA	NA	0	NA	NA	NA	NA
STRG.112966	NODE_21249_length_5171_cov_15.036552	235.374	NA	NA	0	NA	NA	0	629.628	109.578	NA	0	NA	0	0	0	NA	NA	NA	0	0	0	NA	NA	NA	NA	NA	NA	NA	NA	NA	NA	NA	NA	NA	NA	NA	NA	NA	NA	0	NA	NA	NA	NA	NA
STRG.113034	NODE_21273_length_5168_cov_15.388031	78.4483	240.225	0	0	0	0	0	0	0	0	0	0	102.233	0	0	0	0	0	0	73.628	0	30.0396	0	0	171.093	0	0	106.651	0	0	0	0	0	0	88.5423	0	0	0	0	0	0	0	100.814	0	0
STRG.113124	NODE_21307_length_5163_cov_21.596319	0	43.59	0	0	0	0	0	0	174.536	0	0	0	0	0	0	0	0	0	0	0	0	0	0	0	0	0	0	0	0	0	0	0	0	0	0	0	0	0	0	0	0	0	0	0	0
STRG.30503	NODE_2138_length_17136_cov_57.120368	1793.25	2646.45	3623.73	5104.34	2037	1312.35	2616.59	4125.39	1552.4	5905.74	1364.66	2509.01	1311.57	975.55	1098.49	1058.21	14046.1	2361.53	170.935	2207	91.8119	1093.3	2663.53	3176.51	2822.21	2760.69	1118.78	1486.79	1389.44	1853.96	1839.09	1945.44	2050.05	6393.22	2757.76	2021.65	3100.33	2076.55	1154.12	2853.74	1699.44	2133.68	3542.89	1281.98	2775.76
STRG.30504	NODE_2138_length_17136_cov_57.120368	12.9621	0	0	0	0	0	0	0	0	0	0	0	0	0	0	0	0	0	52.4605	0	62.0112	0	0	0	0	0	0	0	0	0	0	0	0	0	0	0	0	0	0	0	0	0	0	0	0
STRG.30691	NODE_2157_length_17078_cov_9.555543	0	0	0	NA	0	NA	0	0	0	0	0	0	0	0	0	0	0	0	394.193	0	0	0	0	0	0	0	0	0	NA	0	NA	NA	0	0	0	0	0	0	0	NA	0	0	NA	0	NA
STRG.113816	NODE_21572_length_5126_cov_11.368764	35.775	0	0	0	0	NA	0	0	0	0	0	0	83.8824	117.105	0	0	0	0	95.5006	0	0	0	0	0	0	0	0	0	0	0	0	0	0	0	0	0	0	0	0	0	0	0	NA	0	0
STRG.114000	NODE_21640_length_5117_cov_25.420782	NA	0	NA	0	NA	0	0	0	0	455.816	275.089	0	0	336.659	0	0	0	0	102.023	NA	0	0	NA	0	NA	0	0	NA	NA	0	0	0	NA	NA	NA	NA	0	0	NA	0	NA	0	0	NA	0
STRG.30770	NODE_2167_length_17023_cov_35.555575	61.6455	NA	NA	0	0	NA	0	0	208.333	NA	990.251	NA	1207.31	93.7942	0	NA	0	NA	50.3672	NA	0	NA	0	NA	NA	0	NA	0	0	0	0	NA	0	0	NA	0	NA	NA	0	0	0	0	NA	0	0
STRG.114303	NODE_21776_length_5096_cov_42.039873	0	NA	NA	NA	0	NA	NA	NA	NA	NA	NA	0	0	NA	NA	NA	NA	NA	65.9329	NA	0	NA	NA	NA	NA	NA	NA	NA	0	NA	NA	NA	NA	NA	NA	NA	NA	0	NA	NA	NA	NA	NA	0	NA
STRG.30887	NODE_2180_length_16995_cov_6.315230	0	NA	0	0	89.0571	0	144.354	0	0	NA	59.0552	NA	0	944.073	97.2328	0	0	NA	46.5537	0	53.2245	NA	NA	0	NA	0	NA	0	0	NA	NA	0	NA	0	NA	0	0	0	NA	NA	0	NA	NA	NA	NA
STRG.115200	NODE_22145_length_5043_cov_9.745790	0	516.717	139.442	0	0	0	118.145	0	91.2824	0	134.785	NA	0	0	232.309	0	0	118.794	0	204.344	0	0	0	NA	0	0	0	NA	0	NA	NA	NA	0	0	0	NA	0	0	NA	0	NA	0	NA	NA	0
STRG.115311	NODE_22195_length_5035_cov_54.335944	0	0	1253.28	0	0	0	0	0	0	1415.57	0	538.695	324.133	0	0	NA	NA	0	0	0	0	0	0	NA	0	0	0	0	NA	NA	NA	0	0	0	NA	0	NA	0	0	0	NA	0	0	0	NA
STRG.115396	NODE_22226_length_5030_cov_108.264322	0	NA	0	0	0	0	0	858.068	0	NA	0	NA	0	0	0	0	NA	NA	17.5474	0	37.3497	NA	0	0	0	0	0	0	0	0	0	0	0	0	0	0	0	0	0	0	0	NA	NA	0	NA
STRG.31299	NODE_2229_length_16843_cov_9.048606	0	0	0	NA	0	0	NA	0	919.51	0	771.418	NA	0	0	0	0	0	0	523.676	NA	173.151	0	0	0	0	0	0	0	NA	NA	NA	0	0	0	0	0	0	0	0	NA	0	0	NA	0	0
STRG.6090	NODE_224_length_38822_cov_23.641860	0	0	0	0	0	0	0	0	0	0	0	0	0	95.0629	32.7968	22.0589	0	0	19.3707	0	129.939	0	0	0	0	0	0	0	0	0	0	0	0	0	0	0	0	0	0	0	0	0	0	0	0
STRG.116473	NODE_22682_length_4970_cov_124.087080	977.928	0	996.012	0	621.527	3352.96	321.449	1443.92	616.91	2104.98	399.853	921.385	663.738	0	332.692	1126.73	NA	558.302	59.9468	0	18.9676	0	807.72	988.382	1006.55	957.096	427.161	0	0	0	0	593.566	673.217	465.062	0	0	253.817	588.348	272.515	754.419	650.308	0	0	202.08	NA
STRG.31728	NODE_2271_length_16709_cov_23.871863	0	0	0	0	15.0547	0	0	50.5893	0	40.6306	0	31.7229	34.8096	0	12.3521	21.1858	90.3107	17.9446	19.3642	22.6346	71.8299	54.9254	0	0	0	0	0	0	98.1404	0	38.3983	0	75.3263	0	0	0	0	0	0	0	0	0	0	0	0
STRG.31825	NODE_2282_length_16686_cov_131.653599	1807.16	2049.85	4557.24	8111.45	2661.03	0	2163.81	3427.35	1409.61	5456.47	1636.8	2548.07	2731.19	2769.35	1841.32	3541.61	0	2209.58	500.766	3321.46	450.423	418.469	2049.54	0	1959.64	3493.79	0	0	0	825.076	2158.58	1887.48	908.439	NA	3138.6	NA	3386.52	3304.75	729.005	2073.8	1114.47	4232.7	1509.19	0	5869.99
STRG.117035	NODE_22921_length_4936_cov_4.568121	0	NA	NA	NA	NA	NA	0	NA	0	NA	0	NA	NA	0	0	NA	NA	NA	0	0	54.7984	NA	NA	0	NA	NA	NA	NA	0	NA	NA	NA	NA	NA	NA	0	0	NA	NA	NA	NA	0	NA	0	0
STRG.31945	NODE_2294_length_16635_cov_45.529735	0	1243.43	0	NA	0	0	0	0	0	0	581.293	2533.65	409.578	697.506	0	NA	0	NA	0	2645.37	0	0	0	NA	0	0	0	0	0	NA	0	NA	0	0	NA	0	0	0	0	0	0	NA	NA	NA	0
STRG.117203	NODE_22993_length_4925_cov_35.890554	58.0401	NA	0	NA	NA	0	80.9473	0	0	NA	272.825	NA	0	143.711	830.78	0	0	NA	328.059	NA	0	NA	NA	0	0	0	NA	NA	NA	NA	NA	NA	NA	NA	NA	0	0	NA	0	NA	NA	0	NA	NA	NA
STRG.117354	NODE_23045_length_4918_cov_4.927617	614.599	1132.05	878.861	644.707	727.941	1846.81	629.04	965.293	902.283	883.15	242.486	542.804	685.57	808.26	765.435	794.105	2142.95	230.84	449.996	305.003	269.762	321.912	324.03	733.115	455.566	360.945	507.279	590.376	467.903	600.591	448.059	608.1	445.253	1596.39	424.438	589.192	589.936	366.689	220.9	341.656	371.754	673.598	320.351	467.064	712.582
STRG.32099	NODE_2309_length_16595_cov_6.017775	0	0	0	0	0	0	205.357	0	593.851	0	0	0	0	0	0	0	NA	0	0	0	0	0	0	0	0	0	0	0	NA	0	0	0	0	0	0	0	0	0	0	0	0	0	NA	1038.06	1339.63
STRG.117476	NODE_23106_length_4909_cov_15.670375	0	NA	0	NA	0	NA	0	NA	0	NA	NA	0	0	406.054	0	NA	NA	NA	0	NA	80.3869	NA	0	NA	0	0	NA	0	NA	0	NA	0	0	0	NA	NA	0	0	NA	NA	0	NA	0	0	0
STRG.32129	NODE_2311_length_16590_cov_14.686241	2406.09	3200.28	3894.04	5635.1	2519.31	5813.51	1821.44	2708.45	2661.24	4356.64	1152.05	2069.89	3867.01	790.224	2102.92	2434.95	6319.92	1646.02	824.408	3524.05	126.381	1565.19	2364.54	5540.71	3913.42	3350.69	2497.13	0	1908.86	2983.76	2102.4	2581.78	1822.02	5991.57	1137.84	1097.54	3114.15	2697.65	1139.6	2550.13	1811.39	2895.26	2465.38	1952.72	0
STRG.117656	NODE_23177_length_4902_cov_15.474520	NA	NA	NA	NA	NA	NA	0	0	495.066	NA	NA	NA	124.797	2821.74	0	0	0	NA	206.184	NA	0	NA	NA	NA	NA	0	NA	NA	NA	NA	0	NA	914.779	NA	NA	NA	NA	NA	NA	NA	0	NA	NA	NA	NA
STRG.32247	NODE_2327_length_16542_cov_5.210590	NA	NA	9782.46	0	0	NA	4376.88	1335.58	NA	0	NA	2113.51	NA	1540.52	0	4187.92	2072.06	2037.44	NA	3982.15	0	1084.75	1134.86	0	0	NA	622.923	NA	420.221	628.191	0	NA	1155.98	NA	1211.54	NA	306.699	0	143.814	NA	327.962	1293.35	0	NA	0
STRG.32250	NODE_2327_length_16542_cov_5.210590	NA	NA	1941.7	6527.56	6126.75	NA	0	3016.52	NA	4895.97	NA	2399.84	NA	1427.84	0	1028.81	8523.2	1229.68	NA	0	0	1370.06	2437.52	4903.83	5387.93	NA	1948.66	NA	4582.15	4537.21	2174.62	NA	3239.76	NA	1889.92	NA	3637.72	2485.71	1082.28	NA	1957.28	1494.68	2594.69	NA	4596.24
STRG.32295	NODE_2333_length_16532_cov_7.146507	NA	NA	NA	0	NA	0	1152.91	NA	0	0	0	NA	0	0	NA	NA	NA	NA	NA	NA	0	NA	NA	0	0	0	0	0	0	0	0	1221.55	NA	0	0	0	0	0	1007.08	906.128	169.021	349.735	0	0	0
STRG.118188	NODE_23400_length_4876_cov_23.674341	0	NA	0	NA	0	NA	0	0	124.83	NA	0	NA	NA	121.053	230.916	0	NA	NA	144.591	0	28.146	NA	NA	NA	NA	NA	NA	NA	NA	NA	NA	NA	0	NA	NA	NA	NA	NA	NA	0	0	NA	NA	0	NA
STRG.32437	NODE_2349_length_16482_cov_21.431180	0	0	0	0	0	0	0	139.078	0	0	0	0	0	0	554.631	0	0	0	119.376	0	51.2946	0	0	0	0	0	0	0	0	0	0	0	0	0	0	0	171.717	0	0	0	0	0	0	0	0
STRG.32576	NODE_2363_length_16426_cov_137.686030	3040.88	3857.35	4155.26	0	2055.89	11520.2	3242.01	2712.97	2645.04	5323.87	1295.52	2723.7	1255.24	1750.42	2274.63	2793.06	7499.14	2168.94	518.415	2612.02	148.449	1349.48	2449.12	6234.76	3175.72	3988.43	2966.63	3374.38	3236.8	2741.55	1917.61	2343.89	1080.69	NA	3439.23	1375.35	3392.53	2486.8	1148.66	4026.1	1711.73	3363.07	2461.46	1054.48	3245.86
STRG.32603	NODE_2369_length_16413_cov_7.269409	5390	NA	8230.31	NA	0	NA	NA	8428.16	0	NA	1555.46	NA	NA	NA	2993.14	0	NA	NA	0	0	0	NA	NA	NA	NA	NA	NA	NA	NA	NA	NA	0	NA	NA	NA	NA	NA	NA	NA	0	NA	0	NA	NA	NA
STRG.118895	NODE_23694_length_4837_cov_6.149728	392.635	0	0	0	0	0	194.174	711.915	0	0	0	NA	0	26.6731	NA	489.258	NA	0	0	0	0	NA	NA	0	0	NA	0	0	NA	NA	0	NA	NA	NA	0	0	0	0	0	0	NA	221.884	NA	0	NA
STRG.32610	NODE_2370_length_16407_cov_49.077727	3423.66	9908.4	NA	NA	1975.51	NA	NA	NA	0	NA	4189.08	NA	768.523	0	0	NA	NA	0	126.199	2463.38	0	0	0	1992.1	NA	NA	6056.76	NA	0	0	NA	NA	0	0	0	0	NA	0	0	0	NA	NA	NA	NA	NA
STRG.118991	NODE_23728_length_4834_cov_17.316593	574.949	910.613	685.196	1941.81	854.041	3435.55	464.685	1199.45	0	NA	437.341	727.642	269.259	0	260.32	0	0	NA	114.797	627.998	18.4673	0	0	0	380.31	NA	0	0	NA	0	0	NA	0	0	NA	NA	374.567	0	0	0	0	NA	0	0	2089.75
STRG.119445	NODE_23917_length_4808_cov_17.391542	254.113	638.537	NA	362.744	189.742	NA	76.5265	0	145.886	NA	149.812	NA	265.838	1016.78	0	416.765	NA	99.7172	156.278	0	0	156.105	0	0	295.541	0	0	NA	0	0	NA	0	200.589	0	0	2187.47	0	0	0	0	0	0	NA	614.385	0
STRG.119625	NODE_23982_length_4799_cov_56.000843	591.041	1131.21	1229.85	2037.06	363.476	3086.29	658.455	1236.1	907.652	1916.41	564.275	NA	790.716	275.136	920.038	1779.31	3689	996.078	160.103	891.785	39.3358	222.613	644.946	564.845	552.307	1011.51	579.698	793.227	227.984	1020.27	521.342	529.793	517.428	1673.06	861.456	436.063	988.963	528.635	439.803	811.321	627.379	991.215	1453.43	337.622	1447.4
STRG.1136	NODE_24_length_82296_cov_31.970282	0	0	0	0	187.019	0	0	0	0	0	0	0	0	0	0	0	0	0	122.472	0	45.9174	0	0	0	0	0	0	0	0	0	0	0	0	0	0	0	0	0	0	0	0	0	0	0	0
STRG.119719	NODE_24027_length_4795_cov_3.060338	1238.01	NA	NA	NA	NA	6027.13	NA	0	0	0	245.211	NA	0	NA	0	0	NA	NA	781.608	NA	0	NA	NA	NA	NA	NA	0	NA	NA	NA	NA	0	NA	NA	NA	NA	NA	NA	NA	NA	NA	NA	NA	NA	NA
STRG.32911	NODE_2404_length_16301_cov_7.162009	0	0	0	NA	0	NA	1456.15	0	0	NA	0	NA	NA	0	0	NA	0	NA	1355.4	NA	0	NA	4401.19	0	0	0	NA	0	NA	0	0	0	NA	NA	2649.33	0	NA	NA	NA	0	NA	NA	NA	NA	0
STRG.120038	NODE_24149_length_4778_cov_8.897099	659.01	0	423.394	907.003	1541.37	0	NA	388.078	NA	NA	0	NA	0	471.698	0	1483.15	2602.15	542.803	0	NA	0	0	586.6	NA	958.014	0	0	1442.84	NA	1342.64	376.218	1609.21	1213.63	NA	1009.21	NA	791.881	465.872	0	0	698.249	0	0	1332.13	0
STRG.33029	NODE_2415_length_16280_cov_9.535532	NA	NA	0	0	NA	0	NA	0	0	NA	NA	NA	NA	0	0	NA	NA	NA	94.9336	0	0	0	3798.72	NA	0	2917	NA	0	0	NA	0	0	0	NA	0	NA	0	0	662.075	NA	NA	NA	NA	NA	0
STRG.33066	NODE_2419_length_16276_cov_10.479009	200.839	NA	NA	NA	0	NA	0	0	52.2429	NA	0	NA	0	167.12	0	0	NA	NA	0	0	0	NA	NA	NA	0	NA	NA	NA	NA	NA	0	NA	NA	NA	NA	0	NA	NA	NA	NA	NA	0	NA	NA	0
STRG.120305	NODE_24252_length_4766_cov_13.058586	34.5032	NA	133.003	0	0	NA	23.0863	16.9249	141.076	NA	30.4324	NA	16.0288	115.207	0	443.051	0	NA	29.0372	347.76	3.35737	NA	0	0	0	NA	0	NA	NA	0	0	0	NA	NA	NA	0	0	NA	NA	NA	0	0	NA	0	0
STRG.120430	NODE_24318_length_4757_cov_10.174819	NA	1270.49	NA	NA	0	NA	NA	1279.77	NA	NA	470.374	NA	NA	1252.39	558.347	NA	NA	NA	596.401	NA	0	NA	0	NA	NA	NA	NA	NA	NA	NA	NA	NA	NA	NA	NA	NA	NA	NA	NA	NA	NA	NA	0	NA	NA
STRG.33224	NODE_2436_length_16226_cov_24.085523	0	0	32.9265	0	44.6166	0	0	0	0	0	10.0438	0	81.2641	76.6005	0	0	75.7983	23.014	0	0	107.908	0	0	0	0	0	0	0	0	0	0	0	0	0	0	0	0	0	0	0	0	0	0	0	0
STRG.33237	NODE_2436_length_16226_cov_24.085523	1952.65	2006.19	2761.68	3086.41	1815.44	1355.14	1812.21	2890.16	2055.16	4642.79	1312.34	1429.61	2016.64	2037.41	2563.34	2854.21	3869.58	1699.97	1547.3	2264.85	878.289	713.852	1060.49	1207.51	1140.71	2602.48	993.796	1203.03	1033.46	195.313	1222.32	684.217	709.971	3373.23	230.835	411.395	532.854	681.39	738.183	237.278	604.035	945.458	1044.52	1203.99	1965.09
STRG.33254	NODE_2438_length_16225_cov_7.894682	0	0	0	0	0	0	0	0	0	NA	0	0	0	114.566	0	0	0	0	19.7272	0	31.1463	NA	0	0	NA	0	NA	NA	NA	NA	NA	NA	NA	0	NA	NA	NA	NA	NA	NA	NA	NA	NA	NA	NA
STRG.120722	NODE_24437_length_4741_cov_92.969484	120.166	0	0	0	0	0	0	0	0	0	0	0	0	0	0	0	0	0	31.0539	0	31.661	0	0	0	0	0	0	0	0	0	0	0	0	0	0	0	0	0	0	0	0	0	NA	0	0
STRG.6492	NODE_245_length_38171_cov_24.182784	25.2143	6.58893	65.1413	199.89	43.436	172.56	0	34.6187	56.727	113.072	59.5403	68.6558	160.166	103.406	56.6554	44.5539	167.057	73.7049	35.0801	77.2266	21.0582	0	327.381	0	127.458	363.669	192.763	0	0	93.8279	95.7156	141.595	0	0	93.2563	141.172	43.4659	0	111.974	0	0	0	274.133	88.2119	0
STRG.121086	NODE_24596_length_4722_cov_10.575959	NA	NA	1141.87	NA	400.083	NA	NA	NA	NA	NA	NA	NA	508.322	NA	394.793	NA	0	NA	0	NA	150.946	NA	NA	NA	0	811.586	NA	NA	685.352	NA	NA	NA	NA	NA	NA	NA	NA	NA	NA	417.587	NA	NA	NA	NA	NA
STRG.6516	NODE_246_length_38081_cov_24.109741	0	0	0	0	0	0	0	0	0	0	0	0	0	0	0	269.536	0	0	0	0	0	0	0	0	0	0	0	0	0	0	0	0	0	0	0	0	0	0	0	0	0	0	0	0	0
STRG.121310	NODE_24688_length_4709_cov_18.128277	787.748	NA	3218.92	NA	0	NA	502.951	911.663	453.148	NA	858.245	NA	625.771	1224.43	NA	NA	NA	NA	NA	504.015	NA	255.798	NA	0	0	NA	NA	NA	0	NA	NA	NA	NA	NA	0	1077.13	NA	NA	NA	NA	NA	NA	NA	NA	1245.27
STRG.121333	NODE_24698_length_4708_cov_5.180959	NA	NA	2977.73	NA	NA	5775.29	637.64	NA	583.962	NA	NA	NA	NA	NA	0	1564.49	5330.34	NA	NA	NA	NA	NA	NA	NA	NA	NA	0	NA	NA	NA	NA	NA	NA	NA	NA	0	0	1571.95	NA	NA	NA	NA	NA	NA	NA
STRG.6571	NODE_247_length_38011_cov_13.917905	0	0	0	0	228.486	0	135.431	0	116.038	0	0	0	0	0	0	0	0	0	0	0	0	0	0	0	0	0	0	0	0	0	0	0	0	0	0	0	0	0	0	0	0	0	0	0	0
STRG.121403	NODE_24727_length_4703_cov_11.200516	0	0	2915.08	0	NA	NA	0	2806.92	NA	NA	NA	NA	0	193.072	2259.23	786.421	0	362.23	0	NA	NA	NA	0	NA	NA	0	NA	NA	0	0	NA	NA	NA	NA	NA	NA	NA	NA	0	NA	NA	NA	NA	NA	NA
STRG.121422	NODE_24735_length_4702_cov_17.583387	82.6611	0	61.7089	0	0	524.318	38.2551	44.1454	69.8185	0	0	0	160.459	108.187	74.948	108.348	NA	61.1402	17.8253	68.8597	0	NA	0	NA	0	0	NA	NA	0	NA	NA	NA	NA	1067.26	0	0	0	0	0	0	0	0	NA	0	0
STRG.121458	NODE_24744_length_4700_cov_23.330678	0	0	0	0	0	155.028	0	0	0	53.7759	3.13571	53.9442	0	40.5059	0	22.7456	59.3973	0	6.13184	0	14.8945	0	0	0	0	0	0	0	0	0	0	0	0	0	0	0	0	0	0	0	0	0	0	0	0
STRG.121467	NODE_24749_length_4700_cov_7.435953	535.677	2878.61	1384.35	NA	NA	NA	0	1342.32	0	0	NA	NA	696.079	0	0	1217.22	5924.31	NA	0	961.096	0	902.79	0	0	514.723	2608.54	NA	0	0	0	NA	NA	0	0	0	NA	NA	806.53	0	0	NA	478.454	0	0	0
STRG.6609	NODE_248_length_37978_cov_23.494370	0	0	0	0	43.896	0	200.116	15.4853	20.954	39.5328	7.92664	66.0287	20.4334	0	0	0	47.1288	0	43.9638	0	31.6105	0	0	0	0	0	90.8239	74.3312	0	141.15	0	0	0	0	0	0	61.317	0	34.2189	52.0915	0	0	0	18.3096	90.7458
STRG.121687	NODE_24855_length_4687_cov_15.330311	196.752	0	NA	0	0	NA	31.3492	0	33.9681	0	97.4429	0	19.2201	0	0	0	0	NA	0	0	3.50067	NA	0	NA	0	0	0	0	NA	0	0	0	0	0	0	0	NA	0	NA	0	0	0	0	180.589	0
STRG.33796	NODE_2497_length_16044_cov_18.815623	38.7281	0	0	0	0	0	0	69.4179	633.624	30.4171	0	33.6864	0	0	33.1219	0	0	0	89.5791	0	0	0	0	0	0	0	0	0	0	0	0	170.976	0	0	0	0	0	0	0	0	0	0	0	0	0
STRG.122055	NODE_24998_length_4671_cov_64.892331	0	0	0	NA	0	0	0	0	0	0	0	0	0	184.1	413.559	NA	NA	0	0	0	56.0545	0	0	0	NA	0	NA	NA	0	NA	NA	0	NA	0	0	NA	NA	NA	0	0	NA	0	NA	NA	0
STRG.1186	NODE_25_length_80780_cov_23.804670	0	0	0	93.4916	0	0	0	0	0	0	0	18.2423	0	0	0	29.2118	0	19.4867	0	0	0	0	207.12	0	0	0	111.418	0	152.27	0	0	0	0	0	0	0	0	0	0	0	0	0	0	0	0
STRG.1201	NODE_25_length_80780_cov_23.804670	295.877	477.207	1216.14	1914.06	846.04	0	1051.59	1126.21	571.037	697.425	1088.62	379.175	717.274	706.937	1506.4	1604.6	243.896	1365.73	821.22	1568.71	297.354	51.3545	151.365	284.551	0	1041.16	0	0	0	0	0	0	0	388.343	0	0	194.165	0	0	0	0	0	0	169.273	289.528
STRG.122094	NODE_25019_length_4668_cov_22.709300	0	0	NA	NA	0	NA	NA	NA	NA	0	0	NA	0	0	0	0	NA	NA	142.761	0	182.747	NA	0	NA	NA	NA	NA	NA	NA	NA	NA	0	NA	NA	NA	NA	NA	NA	NA	NA	NA	NA	NA	NA	NA
STRG.122226	NODE_25080_length_4660_cov_11.739414	NA	NA	NA	0	NA	NA	NA	NA	NA	NA	NA	1204.82	NA	0	NA	0	NA	NA	0	NA	0	475.553	1057.53	NA	NA	3014.36	0	0	0	1648.33	876.931	NA	NA	NA	1228.78	NA	1157.06	1616.7	650.076	NA	1291.04	1002.65	NA	0	1811.11
STRG.6651	NODE_251_length_37860_cov_23.857876	55.5155	0	0	0	0	0	0	48.1594	0	284.93	0	45.1234	82.2084	114.49	57.0897	184.366	108.395	110.548	0	0	47.1818	0	0	0	0	0	0	0	0	0	0	0	0	0	0	0	0	0	0	0	0	0	0	0	0
STRG.33924	NODE_2513_length_15999_cov_12.135349	2059.43	NA	NA	0	NA	NA	NA	0	2515	NA	1255.55	NA	0	NA	NA	0	NA	0	0	NA	0	NA	0	NA	NA	0	0	5072.79	0	NA	NA	0	NA	0	NA	NA	5840.69	0	NA	4101.34	NA	NA	NA	NA	2387.72
STRG.34089	NODE_2532_length_15956_cov_30.660902	NA	0	1874.86	0	0	NA	0	0	0	0	0	0	0	483.16	0	0	0	0	0	0	0	0	0	0	0	0	0	0	0	0	633.484	0	0	NA	0	0	0	0	0	0	0	0	0	0	NA
STRG.122821	NODE_25324_length_4629_cov_9.572803	890.385	0	1263.07	1933.48	1031.42	3187.49	1001.79	1193.09	1190.94	1725.98	523.54	0	814.655	901.947	340.185	0	NA	NA	724.812	821.079	88.4633	468.264	828.202	1447.67	649.703	991.637	837.693	917.283	904.735	818.658	667.417	813.595	693.392	1214.38	849.155	1002.54	806.382	831.664	424.063	738.371	566.241	1028.45	408.782	707.385	1330.03
STRG.122822	NODE_25324_length_4629_cov_9.572803	0	0	0	58.8656	0	0	27.9269	0	29.5283	0	0	0	18.8287	44.7477	0	0	NA	NA	0	0	0	0	0	0	0	0	0	0	0	0	0	0	0	242.789	0	0	0	0	0	0	0	0	0	0	0
STRG.123224	NODE_25491_length_4610_cov_18.516136	200.79	0	2792.49	2668.27	NA	0	1426.97	635.558	685.346	1741.96	356.755	NA	383.415	0	447.154	1966.07	NA	NA	94.5694	2198.81	0	0	NA	NA	NA	NA	NA	NA	NA	NA	NA	NA	0	NA	NA	0	0	NA	NA	NA	NA	NA	NA	0	NA
STRG.123282	NODE_25516_length_4607_cov_31.521749	0	NA	NA	NA	0	0	NA	NA	NA	0	NA	NA	0	NA	NA	NA	NA	NA	98.6091	NA	0	NA	0	NA	NA	NA	NA	NA	0	NA	NA	0	0	NA	NA	NA	NA	NA	0	NA	NA	NA	NA	NA	NA
STRG.34324	NODE_2557_length_15855_cov_104.198354	1523.17	5011.67	934.086	2889.33	1769.76	NA	0	2771.87	0	NA	183.7	0	750.664	0	0	2273.52	NA	1044.17	59.8063	6086.98	0	NA	970.599	NA	1894.98	NA	3397.51	0	0	NA	0	NA	NA	0	NA	0	0	NA	1811.17	0	949.325	0	NA	3035.52	NA
STRG.34399	NODE_2565_length_15841_cov_6.979285	0	0	0	0	0	0	0	NA	0	0	0	0	0	0	0	0	0	0	212.424	0	277.112	0	0	0	NA	0	0	NA	NA	0	0	NA	0	0	0	NA	0	0	0	NA	NA	0	NA	0	0
STRG.34404	NODE_2566_length_15840_cov_23.660944	0	92.2205	0	0	0	140.349	0	106.984	0	0	0	115.526	60.0666	0	290.042	0	340.794	0	0	0	0	0	0	0	0	0	0	0	0	49.3374	0	0	0	0	0	0	0	0	0	0	0	0	0	0	0
STRG.34416	NODE_2566_length_15840_cov_23.660944	99.3502	0	0	0	0	0	0	41.7397	92.5945	0	82.106	46.2388	0	104.396	0	81.319	0	0	55.857	0	34.4905	0	0	0	0	0	0	0	0	0	0	0	0	0	0	0	0	0	0	0	0	0	0	0	0
STRG.123655	NODE_25687_length_4589_cov_4.708425	298.973	NA	0	0	NA	NA	1377.23	NA	0	NA	0	NA	518.542	1225.84	0	NA	NA	NA	177.771	0	303.871	NA	NA	NA	NA	NA	NA	NA	NA	NA	NA	NA	0	NA	NA	NA	NA	NA	NA	NA	NA	NA	NA	0	0
STRG.123979	NODE_25834_length_4573_cov_4.542718	NA	NA	NA	NA	NA	NA	NA	NA	NA	NA	642.082	NA	NA	NA	NA	NA	NA	NA	NA	NA	0	NA	NA	NA	NA	NA	NA	NA	NA	NA	NA	NA	0	NA	NA	NA	NA	NA	832.481	NA	NA	NA	NA	NA	NA
STRG.124286	NODE_25980_length_4556_cov_9.982448	0	0	NA	NA	NA	NA	NA	NA	0	NA	NA	NA	0	0	0	NA	NA	NA	183.454	NA	115.612	NA	NA	NA	NA	NA	NA	NA	NA	NA	NA	NA	NA	NA	0	NA	NA	NA	NA	NA	NA	NA	NA	NA	NA
STRG.34673	NODE_2599_length_15734_cov_22.888003	163.221	375.964	424.771	453.116	162.43	144.339	373.764	403.063	332.675	237.254	479.149	190.074	168.934	99.745	219.286	233.427	166.148	315.881	189.407	514.265	57.6436	0	0	344.623	282.577	148.808	95.1186	0	0	70.0348	0	34.6306	0	374.538	46.0648	0	0	0	27.4231	146.582	0	89.1356	0	0	37.6525
STRG.124344	NODE_26004_length_4552_cov_25.429397	NA	NA	NA	NA	NA	NA	0	NA	0	NA	0	NA	NA	0	0	0	NA	NA	0	NA	281.926	NA	NA	NA	NA	NA	0	NA	0	0	NA	NA	NA	NA	NA	NA	NA	NA	NA	NA	NA	NA	NA	0	NA
STRG.124555	NODE_26101_length_4541_cov_10.176103	0	0	NA	0	0	NA	0	0	0	0	0	NA	309.043	0	0	0	0	0	116.577	0	17.3584	NA	NA	NA	NA	NA	NA	NA	NA	NA	NA	NA	NA	NA	NA	NA	NA	NA	0	NA	NA	NA	0	NA	NA
STRG.34863	NODE_2618_length_15677_cov_11.164064	36.4246	0	364.224	0	0	0	87.2403	68.2448	188.006	0	49.6262	NA	117.469	34.549	0	97.2366	745.604	NA	75.7505	0	69.6491	0	0	0	0	0	0	0	0	0	0	0	0	NA	0	0	0	0	0	0	0	2402.21	NA	0	0
STRG.124838	NODE_26226_length_4528_cov_15.329756	1062.98	1515.75	0	1941.67	NA	NA	0	NA	NA	1947.84	NA	0	1319.36	561.297	0	507.048	4047.55	NA	0	NA	0	0	NA	NA	1482.78	NA	1035.62	NA	NA	NA	986.891	NA	NA	NA	743.677	NA	NA	NA	569.435	1852.47	792.771	NA	1130.8	0	2078
STRG.35016	NODE_2637_length_15603_cov_23.928029	41.8284	158.393	38.0559	0	48.9196	0	102.623	74.0209	92.9649	174.431	164.273	43.7017	19.2992	0	36.766	27.0364	113.11	328.517	14.0714	158.292	30.2813	0	0	0	0	0	0	0	0	0	0	0	0	0	0	0	0	0	0	58.3972	0	0	0	0	0
STRG.35121	NODE_2651_length_15581_cov_20.023895	NA	NA	0	NA	0	NA	0	NA	0	NA	NA	NA	NA	NA	NA	NA	NA	5018.55	0	0	0	NA	NA	NA	NA	NA	0	NA	6316.46	0	0	NA	0	NA	7127.36	NA	0	NA	NA	NA	0	NA	NA	0	NA
STRG.125767	NODE_26625_length_4482_cov_4.810481	NA	NA	NA	NA	NA	4138.88	NA	NA	NA	NA	NA	0	0	0	2188.49	NA	NA	NA	NA	NA	0	NA	NA	NA	NA	NA	NA	NA	0	NA	NA	NA	NA	NA	NA	NA	0	NA	0	NA	1096.48	0	NA	NA	NA
STRG.126205	NODE_26820_length_4460_cov_23.955278	284.636	0	0	0	0	0	0	0	0	0	169.04	0	157.012	452.693	0	0	0	0	122.629	0	24.5806	0	NA	NA	0	0	NA	0	0	0	0	NA	NA	0	0	0	NA	NA	0	0	NA	0	0	0	0
STRG.35366	NODE_2683_length_15485_cov_7.686390	NA	8120.9	NA	11212.4	0	NA	NA	NA	0	0	NA	0	NA	0	NA	NA	NA	0	NA	NA	0	NA	2852.52	NA	NA	NA	0	NA	NA	NA	NA	2024.24	NA	NA	NA	NA	NA	NA	2841.96	0	NA	0	NA	NA	NA
STRG.126274	NODE_26852_length_4457_cov_6.642208	NA	NA	1557.48	NA	1404.92	NA	NA	NA	NA	NA	NA	NA	NA	NA	NA	NA	NA	NA	NA	1474.73	NA	701.462	1250	2098.47	NA	2022.64	1495.22	894.205	911.758	1377.06	945.087	940.545	845.905	NA	NA	NA	1286.56	NA	634.252	1943.46	976.621	NA	753.554	NA	NA
STRG.126369	NODE_26896_length_4451_cov_11.989991	298.839	2645.69	200.75	NA	390.661	4073.75	2365.45	NA	NA	NA	NA	0	0	0	NA	NA	NA	NA	0	NA	0	NA	NA	NA	0	0	0	NA	NA	NA	NA	NA	NA	NA	NA	NA	NA	NA	NA	0	NA	NA	NA	NA	NA
STRG.126515	NODE_26968_length_4443_cov_26.784412	114.068	NA	0	0	1163.27	0	236.921	NA	0	1668.29	0	NA	0	257.897	NA	NA	0	0	78.3978	NA	NA	NA	NA	0	NA	NA	NA	NA	0	0	0	NA	0	NA	NA	0	NA	NA	NA	NA	0	NA	NA	NA	NA
STRG.1307	NODE_27_length_78382_cov_23.095255	0	314.485	249.981	0	0	320.156	0	100.232	0	0	20.0515	44.4701	202.326	151.958	0	23.1399	81.697	24.4288	14.2369	0	0	0	0	298.72	0	0	0	0	0	52.6768	149.518	0	0	0	0	0	0	0	37.008	0	0	62.7767	0	0	0
STRG.1325	NODE_27_length_78382_cov_23.095255	0	69.0227	0	127.347	81.9064	116.724	0	69.3188	41.0256	69.7434	34.8626	88.1933	54.2862	0	0	0	34.5569	0	33.771	0	0	0	0	0	0	0	0	0	0	0	0	0	0	0	0	192.249	0	0	0	0	83.1102	91.4259	0	0	0
STRG.1327	NODE_27_length_78382_cov_23.095255	115.875	0	0	0	0	0	338.535	0	0	0	107.462	0	0	0	0	0	0	0	0	0	0	0	0	0	0	0	0	0	0	0	0	0	0	0	0	0	0	0	0	0	0	0	0	0	0
STRG.35509	NODE_2704_length_15442_cov_42.265289	NA	NA	0	NA	0	22592.7	NA	NA	NA	NA	2693.21	NA	NA	NA	0	NA	0	NA	0	NA	0	NA	NA	NA	NA	0	NA	NA	NA	0	0	NA	0	NA	NA	NA	NA	NA	NA	NA	NA	NA	NA	NA	NA
STRG.126954	NODE_27159_length_4424_cov_18.669490	0	NA	NA	NA	0	NA	NA	NA	0	NA	0	NA	712.361	NA	0	0	NA	0	168.377	0	49.9676	NA	NA	NA	0	NA	NA	NA	NA	NA	NA	NA	NA	NA	NA	NA	NA	NA	NA	NA	NA	NA	NA	NA	NA
STRG.127055	NODE_27209_length_4419_cov_32.378781	0	0	0	0	0	NA	0	0	16.3968	0	52.8162	0	0	141.088	0	0	0	0	18.3715	0	0	0	0	NA	0	0	0	NA	0	0	0	0	0	0	0	0	NA	0	0	0	0	0	0	0	NA
STRG.7087	NODE_273_length_36684_cov_8.003740	0	NA	0	NA	NA	NA	2375.82	1609.96	390.283	NA	0	NA	0	NA	NA	NA	NA	NA	NA	NA	NA	NA	NA	0	0	NA	NA	0	NA	0	NA	NA	NA	NA	0	0	0	NA	0	0	0	0	NA	0	0
STRG.7132	NODE_273_length_36684_cov_8.003740	209.075	NA	0	NA	NA	NA	0	0	413.915	NA	0	NA	0	NA	NA	NA	NA	NA	NA	NA	NA	NA	NA	0	0	NA	NA	0	NA	0	NA	NA	NA	NA	0	0	0	NA	0	0	0	0	NA	0	0
STRG.7133	NODE_273_length_36684_cov_8.003740	116.982	NA	0	NA	NA	NA	0	177.668	162.274	NA	0	NA	0	NA	NA	NA	NA	NA	NA	NA	NA	NA	NA	0	0	NA	NA	0	NA	0	NA	NA	NA	NA	0	0	402.009	NA	0	0	0	0	NA	0	625.368
STRG.35844	NODE_2746_length_15355_cov_29.992941	810.805	0	3402.71	3446.16	905.212	NA	901.588	3737.87	NA	3605.4	NA	932.986	1005.19	0	231.574	0	0	532.844	0	1910.82	NA	0	2330.74	0	0	0	0	NA	0	NA	NA	NA	2493.66	NA	NA	0	0	NA	0	NA	0	0	1011.39	NA	0
STRG.128354	NODE_27798_length_4357_cov_6.057415	NA	NA	1549.71	NA	NA	NA	1333.49	2565.27	NA	NA	0	NA	NA	NA	NA	NA	NA	940.978	0	0	0	NA	NA	3108.84	NA	NA	NA	NA	NA	NA	NA	NA	NA	NA	NA	NA	NA	NA	NA	692.829	NA	NA	NA	NA	NA
STRG.7201	NODE_278_length_36434_cov_30.673658	200.812	0	NA	3580.01	0	0	0	0	0	NA	0	0	0	0	0	0	NA	NA	0	0	0	2152.98	0	0	0	0	0	0	0	NA	0	1287.61	NA	0	0	0	NA	0	0	0	0	NA	NA	NA	NA
STRG.36129	NODE_2785_length_15273_cov_27.181693	1005.59	NA	NA	0	NA	NA	NA	NA	0	0	NA	NA	0	NA	0	NA	NA	NA	97.3457	NA	0	NA	0	0	NA	0	0	NA	0	NA	NA	NA	0	NA	NA	NA	NA	NA	NA	NA	NA	NA	NA	NA	NA
STRG.7231	NODE_279_length_36402_cov_8.572289	4173.63	NA	8358.57	NA	1858.45	NA	0	8286.26	5296.79	15083	0	4359.79	1034.91	0	2078.94	3682.91	6217.35	1523.11	123.985	5232.23	201.86	4416.66	2188.88	0	NA	6061.66	0	0	0	0	6290.61	0	8019.42	0	9034.4	0	0	2625.19	502.826	NA	2794.11	4958.26	3811.54	0	NA
STRG.36185	NODE_2791_length_15264_cov_117.589519	0	0	0	0	0	0	0	0	0	0	12.7009	0	0	0	0	0	0	0	19.6537	0	48.1001	0	0	0	0	0	0	0	0	0	0	0	0	0	0	0	0	0	4.68176	0	0	0	0	0	0
STRG.128610	NODE_27920_length_4344_cov_5.803917	0	NA	0	NA	NA	NA	0	0	66.0145	NA	0	NA	0	NA	0	0	0	NA	203.726	NA	87.7406	NA	NA	NA	0	0	NA	NA	NA	0	NA	NA	0	NA	0	NA	NA	0	NA	NA	0	0	NA	0	0
STRG.128615	NODE_27920_length_4344_cov_5.803917	0	NA	0	NA	NA	NA	0	0	210.915	NA	0	NA	849.299	NA	0	0	0	NA	0	NA	0	NA	NA	NA	0	0	NA	NA	NA	0	NA	NA	0	NA	0	NA	NA	0	NA	NA	0	0	NA	0	0
STRG.36209	NODE_2795_length_15259_cov_17.936924	NA	NA	9041.06	NA	14849.6	NA	NA	NA	12398.4	NA	NA	NA	6855.24	1973.55	4086.49	NA	NA	NA	1393.6	NA	479.642	2201.67	NA	NA	1011.04	NA	NA	0	NA	NA	NA	0	NA	NA	NA	NA	0	0	0	0	0	NA	NA	NA	NA
STRG.129200	NODE_28205_length_4317_cov_42.973956	0	1201.58	2710.68	326.075	1058.17	NA	1905.64	2495.84	0	1717.95	330.452	651.348	NA	2404.02	NA	269.044	NA	841.335	473.305	265.802	1784.75	293.082	1362.5	0	NA	2034.03	1131.72	1188.85	308.982	626.361	988.286	1083.85	910.895	NA	789.98	NA	1099.95	760.8	316.748	819.574	866.683	1406.93	0	NA	NA
STRG.129276	NODE_28248_length_4312_cov_70.785295	121.031	656.474	281.895	0	207.389	739.131	122.82	0	0	2681.5	118.3	0	195.477	0	72.9579	91.3649	NA	0	16.33	81.5899	0	0	212.415	0	NA	493.245	0	NA	NA	NA	1153.44	NA	0	0	0	0	0	0	0	1979.1	NA	NA	NA	0	0
STRG.36502	NODE_2832_length_15167_cov_15.251588	NA	0	0	0	0	NA	0	1316.45	1090.29	NA	88.2433	0	0	0	NA	NA	NA	0	0	NA	0	NA	NA	NA	NA	NA	NA	NA	NA	0	NA	0	NA	0	NA	0	0	0	NA	NA	NA	0	0	NA	NA
STRG.129454	NODE_28344_length_4304_cov_6.023535	172.216	NA	0	NA	NA	0	0	0	0	NA	NA	NA	0	0	399.093	NA	NA	0	0	NA	145.437	0	0	NA	0	NA	NA	0	0	0	NA	NA	0	1285.52	NA	0	0	0	NA	NA	0	0	NA	0	NA
STRG.36578	NODE_2840_length_15142_cov_27.067078	226.996	4476.59	271.687	7575.07	0	NA	1527.75	0	0	7026.55	NA	1561.78	338.212	200.314	708.147	834.221	0	1006.25	24.5068	24.3724	0	NA	0	NA	0	0	NA	NA	0	0	0	0	0	950.386	NA	NA	0	0	0	NA	0	NA	NA	0	NA
STRG.129601	NODE_28411_length_4297_cov_9.786186	NA	0	1222.62	NA	NA	NA	0	NA	0	NA	NA	490.467	904.96	0	351.96	NA	2724.98	0	0	NA	0	NA	NA	1537.33	NA	1241.69	790.62	NA	835.052	868.385	624.828	818.674	797.076	NA	NA	1069.62	NA	NA	NA	739.907	485.474	NA	NA	0	1298.38
STRG.129646	NODE_28434_length_4294_cov_30.007077	0	NA	0	NA	0	NA	136.448	551.324	42.2293	0	NA	NA	0	0	NA	NA	0	NA	0	0	0	NA	NA	0	0	NA	NA	0	0	NA	NA	0	0	NA	0	0	0	0	NA	0	0	0	0	NA	0
STRG.36630	NODE_2846_length_15124_cov_7.803371	NA	NA	NA	0	NA	NA	0	NA	NA	NA	NA	NA	0	322.287	0	NA	NA	NA	0	NA	0	NA	NA	NA	NA	NA	NA	NA	0	NA	NA	NA	NA	NA	NA	NA	NA	NA	NA	0	NA	NA	NA	NA	NA
STRG.36694	NODE_2853_length_15106_cov_22.072022	48.4773	0	0	0	0	0	0	49.7983	0	154.006	0	0	0	0	57.7378	37.4391	0	0	35.453	7.78524	42.3891	0	0	0	0	0	0	0	0	54.3359	90.0792	0	0	0	0	0	0	0	0	0	0	0	0	0	20.4311
STRG.129871	NODE_28537_length_4284_cov_23.865926	108.212	234.206	103.723	49.9101	116.612	51.5365	86.0778	29.5721	16.3059	211.74	45.0505	128.522	89.3863	46.1371	207.775	265.824	226.253	102.834	57.8328	129.044	40.2099	0	65.2105	0	0	89.2593	0	0	0	20.8079	0	0	83.0837	0	0	0	163.437	0	0	0	50.3566	0	0	70.2141	33.6792
STRG.36809	NODE_2865_length_15054_cov_10.142743	NA	0	NA	0	0	NA	NA	0	NA	0	NA	NA	NA	0	0	NA	0	NA	0	NA	0	0	0	NA	NA	0	NA	NA	NA	NA	1527.75	0	NA	NA	0	NA	NA	NA	943.785	NA	0	0	1699.56	NA	0
STRG.36899	NODE_2875_length_15043_cov_9.602415	1777.28	NA	NA	NA	0	NA	0	0	0	0	NA	NA	NA	0	0	NA	NA	NA	320.299	NA	0	NA	0	NA	NA	NA	NA	NA	NA	0	0	0	3435.92	NA	NA	NA	6047.71	NA	0	0	0	0	NA	NA	6516.95
STRG.130338	NODE_28767_length_4263_cov_11.844344	NA	NA	0	NA	484.373	NA	1193.01	1044.34	963.31	NA	NA	0	1049.86	619.051	509.755	357.718	NA	NA	121.514	446.856	118.712	NA	NA	NA	NA	1064.26	0	780.216	NA	989.56	711.402	0	NA	3704.46	0	NA	NA	NA	336.3	NA	670.934	NA	NA	NA	0
STRG.130382	NODE_28788_length_4261_cov_48.368521	0	0	0	0	0	NA	0	113.942	0	NA	0	0	0	0	0	NA	0	0	61.6541	0	162.999	0	0	1183.66	NA	0	NA	NA	NA	NA	NA	NA	0	NA	0	NA	0	NA	0	0	0	0	NA	NA	0
STRG.130880	NODE_29023_length_4238_cov_8.861822	1318.04	1052.24	2120.27	3008.33	NA	NA	925.999	NA	2081.48	2237.24	609.751	NA	0	209.949	1249.64	1688.24	NA	1043.03	561.26	357.357	349.235	NA	NA	NA	NA	NA	NA	NA	NA	NA	NA	NA	NA	4569.32	NA	NA	NA	NA	599.705	NA	NA	NA	NA	NA	NA
STRG.130921	NODE_29036_length_4237_cov_29.561932	185.55	147.55	469.585	493.771	236.175	925.349	190.404	216.832	40.1505	652.216	125.538	NA	184.4	85.2844	46.5137	268.183	527.942	149.063	53.9916	206.623	40.0381	NA	NA	0	0	0	NA	NA	NA	NA	NA	NA	NA	0	NA	NA	NA	NA	0	0	NA	NA	NA	85.0508	NA
STRG.37278	NODE_2926_length_14938_cov_8.628032	NA	4317.29	32265.2	NA	0	10794.1	NA	NA	NA	NA	6203.2	2976.42	NA	2215.34	NA	NA	NA	NA	3252.29	NA	NA	NA	NA	NA	0	NA	NA	NA	0	NA	NA	NA	NA	0	0	NA	0	NA	2397.93	NA	NA	0	NA	NA	8594.23
STRG.37387	NODE_2937_length_14927_cov_13.058835	257.083	0	0	0	0	0	0	0	382.054	0	309.798	NA	0	0	0	0	0	NA	0	0	50.5066	0	0	0	0	0	0	0	0	0	0	0	0	0	0	0	0	0	0	0	0	0	0	0	0
STRG.37388	NODE_2937_length_14927_cov_13.058835	0	0	0	0	391.08	0	28.3301	0	77.5561	0	0	NA	0	0	694.841	0	0	NA	342.771	0	166.076	0	0	0	0	0	0	0	0	0	0	0	0	0	0	0	0	0	0	0	0	0	0	0	0
STRG.37500	NODE_2951_length_14895_cov_9.313073	NA	NA	NA	0	NA	NA	NA	NA	NA	NA	NA	NA	0	8552.81	NA	NA	NA	NA	0	NA	0	NA	0	NA	NA	NA	NA	NA	NA	NA	NA	NA	NA	NA	NA	NA	NA	NA	954.134	NA	NA	NA	5269	NA	NA
STRG.131949	NODE_29531_length_4188_cov_7.058553	NA	NA	NA	NA	NA	NA	0	NA	NA	NA	NA	NA	NA	NA	NA	NA	NA	0	1740.92	0	0	0	NA	NA	NA	NA	NA	NA	NA	NA	NA	NA	NA	NA	0	0	NA	NA	NA	NA	NA	0	NA	NA	0
STRG.132076	NODE_29593_length_4182_cov_9.093530	0	NA	NA	NA	NA	NA	440.13	0	543.843	NA	NA	NA	NA	0	404.721	NA	NA	839.454	0	NA	0	NA	NA	NA	NA	NA	NA	NA	NA	NA	NA	NA	NA	NA	NA	NA	NA	NA	NA	NA	NA	NA	NA	NA	NA
STRG.132260	NODE_29669_length_4174_cov_7.744355	985.931	1732.62	0	0	NA	NA	NA	NA	1822.91	4194.62	665.184	NA	257.983	1227.79	559.83	NA	3127.7	1190.54	1152.5	1194.32	0	464.736	NA	NA	NA	0	0	NA	NA	NA	NA	0	0	NA	NA	NA	NA	NA	0	NA	NA	NA	861.946	NA	NA
STRG.132412	NODE_29748_length_4166_cov_15.111652	0	141.691	33.545	0	0	334.15	7.75193	7.70993	27.3531	1526.68	137.022	0	12.3411	13.2046	0	199.027	0	599.05	15.6337	0	40.2271	0	0	0	0	0	0	0	0	0	0	0	0	0	0	0	0	0	0	182.592	0	0	0	0	0
STRG.37760	NODE_2983_length_14809_cov_44.113596	0	0	0	301.862	0	0	0	0	0	0	107.859	0	0	156.739	59.0386	0	0	0	34.2951	0	86.3529	NA	NA	0	NA	0	NA	NA	0	0	0	0	0	0	0	0	0	0	0	0	0	0	0	NA	NA
STRG.37809	NODE_2988_length_14798_cov_12.829207	0	0	0	0	0	NA	0	1966.51	0	NA	0	NA	0	0	1225.88	0	0	NA	238.38	0	0	0	0	0	0	0	0	0	0	0	0	0	0	0	0	0	0	0	0	NA	0	0	0	0	0
STRG.37833	NODE_2993_length_14790_cov_6.764574	0	38.5657	35.7027	0	0	0	0	4.47687	0	0	15.3105	0	0	0	5.75811	0	0	0	0	0	0	0	0	0	0	0	0	0	0	0	0	0	0	0	0	0	0	0	0	0	0	0	0	0	0
STRG.37858	NODE_2997_length_14781_cov_7.600706	0	NA	NA	NA	NA	NA	0	0	76.9969	NA	0	NA	NA	0	NA	NA	NA	NA	0	NA	0	NA	NA	0	NA	NA	NA	0	NA	NA	NA	NA	NA	NA	NA	0	0	NA	NA	NA	NA	0	NA	NA	0
STRG.37869	NODE_2997_length_14781_cov_7.600706	293.997	NA	NA	NA	NA	NA	1588.66	0	111.009	NA	0	NA	NA	0	NA	NA	NA	NA	0	NA	0	NA	NA	0	NA	NA	NA	0	NA	NA	NA	NA	NA	NA	NA	0	0	NA	NA	NA	NA	0	NA	NA	0
STRG.132986	NODE_30020_length_4140_cov_29.011750	69.3036	NA	0	NA	0	NA	NA	0	NA	832.194	NA	NA	0	243.23	0	NA	1054.38	NA	0	NA	999.936	0	NA	NA	NA	0	NA	NA	NA	0	0	NA	0	NA	NA	303.685	NA	NA	NA	NA	NA	463.039	NA	0	1601.02
STRG.37932	NODE_3003_length_14773_cov_54.371586	2740.1	3908.73	4441.18	6250.3	2943.15	8961.01	3214.11	3998.51	4071.2	5687.48	1829.61	2833.26	2903.75	3278.32	3347.1	3345.82	9065.02	2010.49	2295.81	3124.28	1089.93	1344.09	2620.52	5118.34	3151.61	3784.43	2794.54	3660.29	2383.2	3289.71	1692.7	2835.31	2212.42	8139.29	3215.44	3013.93	3379.45	2599.86	1252.32	3440.45	1965.51	2771.42	2377.89	3006.11	4368.92
STRG.133143	NODE_30086_length_4135_cov_3.819853	NA	NA	NA	NA	NA	NA	1003.72	NA	0	NA	372.107	NA	0	NA	NA	2073.23	NA	NA	0	NA	NA	NA	NA	NA	NA	NA	NA	NA	NA	NA	NA	NA	NA	NA	NA	NA	NA	NA	NA	NA	NA	NA	NA	NA	NA
STRG.38099	NODE_3026_length_14712_cov_10.623593	0	NA	571.491	0	507.325	405.393	0	118.961	0	NA	174.703	0	63.7965	0	0	118.822	0	NA	17.5659	NA	24.8978	NA	NA	0	NA	0	NA	NA	NA	NA	NA	NA	0	NA	0	0	0	NA	NA	NA	0	NA	NA	0	NA
STRG.133566	NODE_30289_length_4113_cov_9.496796	38.0037	0	121.913	0	0	NA	53.5145	0	102.426	0	0	NA	0	0	0	0	0	NA	130.538	0	78.7806	NA	NA	0	0	0	0	0	NA	NA	NA	NA	0	0	0	0	0	0	NA	0	0	0	0	0	0
STRG.133738	NODE_30376_length_4105_cov_4.807160	0	NA	0	0	1762.4	NA	0	0	0	NA	837.622	NA	0	NA	NA	0	NA	0	178.728	NA	0	NA	NA	0	0	0	0	0	0	NA	0	0	NA	NA	0	0	0	0	NA	1744.3	0	0	NA	0	0
STRG.133801	NODE_30402_length_4103_cov_5.366107	NA	336.142	NA	NA	0	NA	NA	0	NA	0	NA	NA	NA	0	NA	NA	NA	NA	0	1674.02	0	NA	0	NA	NA	0	NA	0	NA	NA	NA	279.929	NA	NA	1536.54	0	NA	0	357.035	NA	NA	0	257.729	0	NA
STRG.133838	NODE_30424_length_4101_cov_4.567721	NA	0	NA	0	NA	NA	0	NA	419.44	NA	0	NA	0	0	0	0	NA	NA	0	0	428.244	NA	NA	NA	NA	NA	NA	NA	NA	NA	NA	NA	NA	NA	NA	NA	NA	NA	NA	NA	NA	NA	NA	NA	NA
STRG.134093	NODE_30547_length_4090_cov_8.315242	0	NA	NA	NA	NA	NA	0	28.0995	256.444	NA	NA	NA	NA	NA	NA	NA	NA	NA	NA	NA	NA	NA	NA	0	0	NA	NA	0	NA	NA	NA	NA	NA	NA	NA	0	0	NA	NA	0	0	0	NA	NA	0
STRG.134168	NODE_30576_length_4088_cov_15.186214	156.502	NA	0	NA	NA	0	NA	0	0	NA	0	NA	0	0	516.873	0	NA	NA	37.7478	NA	36.3985	0	0	NA	0	NA	0	NA	NA	NA	NA	NA	NA	NA	NA	0	0	500.314	NA	NA	NA	0	NA	NA	NA
STRG.134284	NODE_30632_length_4083_cov_24.091112	442.214	739.333	753.185	964.438	211.781	400.675	294.335	622.51	183.688	597.735	347.891	379.068	492.281	534.176	308.787	659.387	695.702	613.417	279.073	579.927	134.577	90.0883	0	0	0	283.143	0	0	0	0	0	0	0	0	0	0	0	0	0	0	0	0	0	0	236.686
STRG.134679	NODE_30815_length_4068_cov_53.814852	456.424	1011.94	NA	3145.81	342.259	NA	473.903	NA	687.677	NA	NA	NA	3034.92	182.666	298.052	348.31	NA	219.338	61.5917	NA	0	0	0	0	0	NA	NA	NA	0	0	0	98.1777	0	0	0	NA	0	0	0	260.304	0	0	NA	NA	NA
STRG.134694	NODE_30818_length_4068_cov_22.703962	198.686	171.09	254.321	409.718	103.95	146.983	190.432	220.185	345.626	301.639	157.391	127.983	111.189	109.139	225.058	278.179	156.991	169.009	129.589	246.051	89.3679	0	235.86	166.127	NA	0	0	203.741	NA	18.937	0	0	0	0	0	0	260.207	0	0	0	NA	0	NA	140.596	0
STRG.38552	NODE_3084_length_14564_cov_54.999793	787.371	836.27	1970.54	3243.29	1248.68	4000.69	1296.7	1124.96	939.519	933.561	1307.11	729.099	1602.47	188	631.724	2410.58	NA	3693.88	56.9389	1637.98	88.3762	174.183	748.77	0	652.137	1439.85	0	0	339.881	NA	1088.03	0	2059.86	2338.55	0	0	3421.41	939.725	478.93	0	436.145	0	0	486.376	0
STRG.134829	NODE_30898_length_4061_cov_6.091363	NA	NA	NA	NA	NA	NA	2148.93	3488.64	3786.08	NA	NA	NA	NA	NA	NA	NA	NA	NA	NA	NA	NA	NA	NA	920.178	2486.52	NA	NA	NA	NA	NA	NA	NA	NA	NA	NA	202.674	240.953	NA	NA	NA	252.25	NA	NA	188.213	NA
STRG.134926	NODE_30958_length_4057_cov_4.028986	NA	NA	NA	NA	1830.93	NA	NA	NA	NA	NA	561.826	1561.6	1614.42	NA	NA	NA	NA	NA	484.966	NA	NA	NA	NA	NA	0	NA	NA	NA	NA	NA	NA	NA	NA	0	NA	0	1835.44	NA	NA	0	NA	NA	NA	NA	0
STRG.38745	NODE_3110_length_14508_cov_129.827648	465.407	0	0	0	0	0	0	0	0	0	0	0	0	0	0	0	0	0	134.488	0	92.2845	0	0	0	0	0	0	0	0	0	0	0	0	NA	0	NA	0	NA	0	0	0	0	0	0	0
STRG.135474	NODE_31199_length_4037_cov_99.862381	242.355	256.59	455.993	774.771	362.298	922.083	398.214	290.324	495.377	459.135	276.409	318.993	346.649	228.91	449.889	386.158	776.288	261.333	138.775	430.94	61.4535	322.383	315.767	705.49	382.095	334.33	509.2	292.011	275.458	161.097	222.818	292.557	269.428	780.401	649.75	544.192	279.224	218.458	66.1841	394.212	114.938	396.131	180.049	445.843	494.549
STRG.135877	NODE_31420_length_4016_cov_17.183540	NA	NA	NA	NA	NA	NA	0	633.436	NA	NA	NA	NA	0	NA	NA	0	NA	676.452	NA	NA	0	NA	NA	NA	NA	NA	NA	1766.53	NA	NA	NA	NA	NA	NA	NA	NA	NA	NA	456.21	NA	NA	NA	NA	0	NA
STRG.7936	NODE_315_length_35152_cov_23.700117	2048.5	2834.67	2854.76	3603.29	2362.52	881.949	1678.6	2492.19	1430.06	5372.24	1373.67	2708.64	2450.52	3094.93	3164.97	3920.98	5695.25	2413.16	1619.07	2060.87	722.086	763.435	1886.66	670.516	1467.91	1949.1	651.447	876.094	676.329	620.825	947.939	1141.65	1297.32	4257.53	732.432	219.856	1651.48	499.184	910.246	667.6	936.457	1644.98	1728.32	1139.27	2670.3
STRG.136096	NODE_31519_length_4007_cov_54.052126	648.623	880.205	1153.57	1299.7	514.89	641.578	925.621	1105.21	911.692	1504.83	380.843	718.02	686.186	829.431	498.002	934.952	2323.91	571.129	63.4429	795.749	24.3675	356.372	661.682	1516.29	923.616	1024.97	657.384	751.147	639.461	759.98	509.66	718.335	624.078	2274.37	859.274	822.367	836.098	692.039	340.816	825.417	484.742	747.531	666.146	782.318	1208.17
STRG.136102	NODE_31524_length_4007_cov_16.584261	0	NA	0	0	0	NA	0	0	0	0	149.788	0	0	NA	0	0	0	NA	110.758	0	0	0	NA	0	0	0	NA	NA	NA	NA	NA	0	0	NA	0	0	0	NA	0	NA	0	0	NA	NA	0
STRG.136364	NODE_31657_length_3996_cov_6.676732	NA	NA	NA	NA	NA	NA	NA	NA	NA	NA	NA	NA	NA	NA	NA	0	NA	NA	NA	NA	0	NA	NA	NA	0	NA	0	NA	NA	NA	NA	0	0	NA	NA	NA	0	NA	NA	NA	NA	NA	NA	NA	NA
STRG.136529	NODE_31747_length_3988_cov_27.410374	0	NA	NA	NA	NA	NA	NA	0	1066.05	NA	NA	NA	0	0	NA	NA	NA	NA	0	0	0	NA	NA	NA	NA	NA	0	NA	0	0	NA	NA	NA	NA	NA	NA	NA	NA	NA	NA	NA	NA	NA	NA	NA
STRG.39288	NODE_3176_length_14401_cov_35.699847	0	0	0	0	0	646.841	401.76	0	0	NA	0	0	51.8412	0	0	0	0	NA	168.644	0	37.7174	NA	0	0	0	426.185	0	0	0	NA	0	0	0	0	0	0	0	0	0	0	0	0	0	0	0
STRG.39368	NODE_3189_length_14377_cov_32.419006	1795.8	0	NA	0	1910.88	NA	NA	NA	0	8966.04	NA	NA	1381.32	0	0	5322.42	NA	3283.82	278.874	NA	0	NA	NA	NA	NA	NA	0	NA	NA	NA	NA	0	NA	NA	NA	NA	NA	NA	NA	NA	NA	NA	NA	0	0
STRG.8041	NODE_319_length_35006_cov_16.860462	0	NA	0	4383.58	0	NA	0	388.566	922.232	NA	3192.87	NA	0	0	0	0	12628.2	NA	0	NA	0	0	NA	NA	0	0	0	0	0	0	0	0	0	0	0	NA	0	NA	0	0	0	NA	0	0	0
STRG.39403	NODE_3192_length_14376_cov_22.122827	0	0	0	0	0	0	0	0	0	0	0	0	0	287.183	0	0	0	0	0	0	278.399	0	0	0	0	0	0	0	0	NA	0	0	0	0	0	0	0	0	0	0	0	0	0	0	0
STRG.136887	NODE_31926_length_3971_cov_93.169050	629.285	746.984	1503.35	2736.77	1031.97	3346.59	1903.56	1188.51	1753.53	808.089	377.568	825.01	1078.32	817.943	371.712	1403.64	9154.13	297.989	324.329	481.532	94.8669	1733.65	885.233	4413.65	2884.24	1782.08	3526.49	4203.18	775.723	2996.59	1056.79	763.664	2031.42	4804.03	2893.26	3184.68	2616.16	2523.63	675.946	2198.46	1186.82	3764.35	1564.46	3318.67	6615.43
STRG.137110	NODE_32043_length_3962_cov_33.747888	0	NA	NA	0	0	NA	NA	NA	NA	0	NA	NA	0	NA	NA	NA	NA	NA	70.1595	NA	0	NA	NA	NA	NA	0	NA	NA	NA	NA	NA	NA	NA	NA	NA	NA	NA	NA	NA	NA	NA	NA	NA	NA	NA
STRG.137130	NODE_32054_length_3961_cov_101.665131	563.784	0	0	2436.63	341.965	0	0	0	0	679.823	0	516.824	653.058	0	420.441	0	2007.91	NA	94.7951	0	38.2988	304.06	0	0	NA	1168.7	0	200.51	296.344	342.471	820.407	812.563	0	2848.9	0	NA	0	649.044	345.337	0	435.094	0	NA	759.736	NA
STRG.137189	NODE_32079_length_3960_cov_5.545198	0	NA	1169.25	NA	706.874	NA	NA	0	0	0	NA	NA	0	0	0	0	NA	NA	0	0	0	NA	NA	NA	0	NA	NA	NA	NA	0	NA	0	NA	0	0	NA	0	NA	0	0	NA	0	NA	NA	NA
STRG.39833	NODE_3245_length_14278_cov_7.861703	3645.18	4047.47	5278.11	8572.38	3920.12	10414.1	3809.3	4968.14	6201.87	6383.73	2069.26	3242.69	3602.5	5749.47	4033.31	4549.41	12149.4	2235.78	3922.39	4071.05	2852.84	2039.57	3472.79	7214	4507.8	5284.53	3422.83	4183.17	3788.94	3974.11	2788.24	3639.85	3534.68	11915.3	4348.87	4954.31	2896.25	3456.53	1462.67	4423.49	2542.81	4034.09	3123.94	3714.16	5796.69
STRG.39884	NODE_3252_length_14267_cov_24.798199	243.968	250.266	398.204	0	275.315	301.685	57.4125	191.435	56.461	137.182	105.778	81.2549	479.144	197.274	442.811	183.59	177.085	615.326	82.5822	237.718	78.6445	0	135.551	0	0	236.971	0	0	0	0	0	163.109	139.72	316.286	0	0	75.8713	0	0	0	0	0	0	65.1862	163.074
STRG.138254	NODE_32620_length_3918_cov_41.771421	NA	0	0	NA	826.039	NA	0	NA	NA	NA	NA	NA	NA	NA	NA	NA	NA	NA	239.137	NA	0	NA	NA	0	NA	NA	NA	NA	0	NA	NA	0	NA	NA	NA	NA	NA	NA	NA	0	NA	0	NA	0	NA
STRG.39995	NODE_3267_length_14241_cov_7.980826	1543.96	0	2585.99	NA	3646.57	9736.89	3067.62	3107.83	1953.63	6211.24	NA	3371.76	2781.73	1783.47	5070.05	3634.77	4908.21	2301.74	899.486	4015.45	0	608.663	2506.99	0	3164.21	0	1189.59	0	0	3840.22	1109.67	725.367	907.588	813.62	1207.91	0	0	415.2	931.321	4068.02	959.242	516.966	1542.25	0	NA
STRG.40072	NODE_3276_length_14220_cov_8.815602	0	2600.89	NA	NA	0	NA	NA	986.509	0	4105.58	0	NA	0	828.721	1979.04	0	NA	0	0	1553	0	NA	NA	NA	NA	NA	0	NA	NA	NA	NA	NA	NA	8026.59	NA	1661.01	NA	1229.65	NA	NA	1832.43	1501.36	NA	NA	NA
STRG.138784	NODE_32887_length_3896_cov_30.802135	216.503	NA	NA	1339.62	0	0	548.579	306.546	71.4816	NA	0	NA	268.274	778.795	0	0	NA	NA	206.283	NA	231.194	NA	NA	NA	NA	944.558	NA	NA	NA	NA	NA	NA	NA	NA	NA	NA	0	NA	NA	NA	NA	NA	NA	NA	NA
STRG.40220	NODE_3297_length_14178_cov_5.473129	2057.62	2515.74	1797.57	3546.97	1565.9	6450.61	2024.2	3488.52	2195.62	932.469	1153.03	1411.92	911.777	454.633	30.6466	1382.83	5464.25	179.637	185.129	2661.51	630.671	400.297	1580.67	4351.78	3068.99	2727.51	1378.67	2560.83	1015.53	968.033	1679.98	955.869	517.385	7612.01	2034.21	1487.16	1469.19	585.004	718.477	1238.94	1281.62	1485.61	1265.87	1894.21	5291.2
STRG.138946	NODE_32986_length_3888_cov_4.681711	NA	NA	NA	NA	NA	NA	221.372	530.058	445.489	NA	NA	NA	NA	178.692	NA	NA	NA	NA	NA	87.8129	176.492	NA	NA	NA	0	NA	NA	NA	NA	NA	NA	NA	NA	NA	NA	NA	NA	NA	NA	NA	0	NA	NA	NA	NA
STRG.40309	NODE_3311_length_14146_cov_4.338514	3497.02	NA	5820.51	1943.62	3482.99	NA	2253.42	788.419	762.499	NA	4065.38	4092.61	0	0	2838.73	3783.84	NA	2984.05	567.395	3539.14	393.025	NA	NA	NA	0	NA	NA	0	NA	NA	NA	0	NA	NA	0	NA	NA	NA	NA	NA	NA	0	NA	NA	1607.8
STRG.139587	NODE_33292_length_3865_cov_9.562467	129.893	NA	NA	NA	NA	NA	0	0	0	NA	117.513	NA	299.597	185.77	0	0	NA	NA	98.6411	0	27.8859	NA	NA	NA	NA	0	NA	NA	NA	NA	NA	NA	NA	NA	NA	0	NA	NA	NA	NA	295.596	NA	NA	NA	NA
STRG.139611	NODE_33310_length_3863_cov_132.662290	645.496	421.986	690.446	0	212.913	987.644	519.15	554.148	0	336.529	365.503	122.282	97.0732	132.61	180.949	818.232	1295.97	427.224	86.6736	147.611	0	39.068	0	NA	0	446.778	0	NA	409.586	NA	59.494	0	0	NA	NA	0	83.431	151.927	0	0	68.2388	421.846	0	0	0
STRG.139640	NODE_33327_length_3862_cov_42.819543	139.774	898.688	268.79	224.507	691.722	0	160.434	535.649	351.49	426.818	343.606	NA	247.763	173.001	288.088	119.368	848.643	76.2694	46.4821	9.08285	56.2454	226.972	316.944	619.119	524.657	879.27	424.148	87.3401	119.658	365.255	276.53	337.629	606.224	600.963	266.139	458.828	291.152	284.051	82.5804	57.6115	97.5445	63.0039	283.255	302.311	216.743
STRG.139666	NODE_33333_length_3862_cov_10.193065	0	1020.4	1441.91	1795.71	NA	3793.4	597.621	NA	441.521	1481.29	2305.74	1345.46	827.171	1553.82	1915.59	NA	651.302	687.92	608.701	1180.28	131.949	NA	NA	NA	NA	NA	NA	NA	NA	NA	NA	NA	NA	NA	NA	NA	NA	NA	NA	NA	NA	NA	NA	NA	NA
STRG.139715	NODE_33362_length_3860_cov_4.728778	0	NA	0	0	NA	0	0	0	416.234	NA	0	NA	NA	0	NA	0	0	0	0	NA	NA	NA	NA	0	0	NA	NA	NA	NA	NA	NA	NA	NA	NA	NA	0	NA	0	NA	NA	0	NA	NA	NA	0
STRG.8388	NODE_334_length_34344_cov_20.722914	1397.6	12639.1	3148.27	757.137	1403.1	0	2061.37	1024.29	496.346	0	6681.38	1692.86	5465.1	2172.76	2194.85	3257.92	0	4096.34	201.828	6375.98	0	0	0	NA	0	0	0	0	NA	0	0	0	0	NA	0	0	0	0	0	0	0	NA	NA	0	0
STRG.8419	NODE_335_length_34342_cov_13.685741	1712.7	0	5599.4	0	1558.79	NA	1281.12	2592.54	490.983	0	0	NA	4208.42	0	0	0	6980.08	0	442.215	1373.78	0	0	NA	0	0	0	3699.83	2575.25	0	0	967.766	0	0	8432.22	0	2080.9	1450.81	0	0	2305.72	732.807	899.367	0	0	2827.41
STRG.140251	NODE_33632_length_3839_cov_19.025106	0	0	375.288	198.364	0	0	40.3173	111.62	125.027	0	0	0	42.6908	78.3403	0	0	363.087	0	0	0	0	0	0	0	0	36.2464	0	121.249	0	0	NA	0	0	0	0	0	0	0	0	0	69.6245	0	NA	NA	0
STRG.140252	NODE_33632_length_3839_cov_19.025106	238.108	0	0	0	1051.27	0	163.015	0	0	0	0	0	110.24	0	0	0	0	0	45.3067	0	7.73769	0	0	0	0	0	0	0	0	0	NA	0	0	0	0	0	0	0	0	0	0	0	NA	NA	0
STRG.140275	NODE_33640_length_3838_cov_22.399418	185.086	206.223	299.271	0	0	0	0	200.659	0	435.119	70.3518	160.877	317.577	0	0	0	0	0	48.0281	74.5937	0	0	435.868	NA	0	139.157	0	0	NA	0	NA	309.385	NA	0	0	0	NA	0	0	0	465.74	0	NA	0	0
STRG.140475	NODE_33752_length_3831_cov_17.885064	363.418	629.703	511.4	623.431	352.591	997.054	269.686	554.899	424.146	823.12	233.839	363.469	317.113	546.462	393.636	505.918	1003.79	285.485	273.697	385.358	120.035	106.173	361.225	NA	NA	710.859	0	0	0	NA	98.7878	NA	619.918	NA	685.137	NA	365.408	600.532	309.211	NA	0	NA	365.281	NA	NA
STRG.140560	NODE_33791_length_3828_cov_137.413199	0	NA	NA	NA	NA	NA	NA	NA	NA	NA	41.3406	NA	54.9848	0	0	0	NA	NA	39.3541	NA	0	NA	0	NA	NA	0	NA	NA	NA	NA	NA	NA	NA	0	NA	0	0	NA	NA	NA	0	NA	NA	0	NA
STRG.140709	NODE_33870_length_3822_cov_12.392089	0	NA	NA	NA	NA	NA	147.705	0	51.4243	NA	0	NA	NA	0	0	NA	NA	NA	0	NA	1088.16	NA	NA	NA	NA	NA	NA	NA	NA	NA	NA	NA	NA	NA	0	NA	NA	NA	NA	NA	NA	NA	NA	NA	NA
STRG.140878	NODE_33959_length_3814_cov_8.209364	NA	0	NA	NA	0	NA	NA	NA	NA	0	NA	NA	NA	0	0	NA	NA	NA	NA	1647.27	0	NA	NA	NA	NA	0	0	NA	NA	NA	0	0	891.735	NA	1167.5	NA	NA	0	232.655	NA	NA	NA	0	0	NA
STRG.141064	NODE_34077_length_3805_cov_51.743200	0	0	NA	0	0	0	0	0	0	0	0	0	0	0	0	0	0	NA	38.7048	0	29.9928	NA	NA	NA	NA	109.916	0	NA	NA	0	0	NA	0	0	NA	0	NA	NA	0	NA	0	NA	NA	NA	NA
STRG.141210	NODE_34156_length_3800_cov_4.524700	0	0	921.453	0	NA	0	255.965	600.792	0	0	0	NA	0	0	348.171	959.66	0	0	0	NA	0	0	0	0	0	0	0	0	0	0	0	0	0	0	0	0	0	0	NA	NA	0	0	NA	0	NA
STRG.141554	NODE_34348_length_3786_cov_13.791477	529.828	NA	1071.64	NA	330.543	NA	NA	NA	0	NA	83.3305	NA	0	0	0	NA	3392.24	668.446	0	1624.03	0	272.633	NA	2633.63	NA	NA	NA	NA	NA	NA	981.027	NA	NA	NA	NA	913.448	1578.75	1136.94	NA	NA	NA	1061.9	NA	NA	NA
STRG.141823	NODE_34488_length_3774_cov_20.291476	NA	NA	2423.12	0	NA	NA	0	NA	NA	NA	0	NA	NA	NA	NA	NA	0	589.8	0	0	0	0	0	NA	NA	NA	NA	NA	0	0	NA	NA	0	0	0	NA	NA	NA	NA	NA	NA	0	0	1496.75	NA
STRG.142014	NODE_34608_length_3765_cov_7.377628	NA	NA	NA	0	NA	NA	446.782	784.347	NA	1005.31	NA	721.958	NA	NA	NA	NA	NA	NA	NA	NA	NA	0	967.78	NA	322.896	1052.57	0	1250.15	1092.11	NA	0	0	0	0	0	1798.8	0	352.039	445.103	NA	303.601	1291.45	1057.05	0	NA
STRG.41456	NODE_3467_length_13844_cov_5.153021	0	NA	1313.15	1509.77	0	NA	1300.35	583.626	117.231	NA	0	NA	0	0	NA	1460.25	NA	0	0	NA	0	NA	NA	2144.41	0	NA	NA	NA	0	NA	NA	NA	NA	0	NA	0	0	1087.48	NA	NA	0	NA	NA	NA	NA
STRG.41485	NODE_3469_length_13842_cov_24.172917	1170.29	NA	0	NA	0	NA	NA	NA	0	0	NA	NA	0	0	NA	NA	NA	NA	48.876	NA	0	NA	0	NA	NA	0	NA	NA	NA	NA	NA	0	NA	NA	NA	NA	NA	NA	NA	NA	0	NA	NA	NA	NA
STRG.142185	NODE_34701_length_3757_cov_16.122907	0	0	0	229.176	0	0	0	107.253	178.932	0	244.893	0	87.6809	61.4367	0	225.054	0	472.05	66.9617	0	4.30878	NA	0	0	0	0	0	0	0	0	NA	0	0	0	0	0	0	0	0	0	0	0	NA	0	651.052
STRG.142295	NODE_34758_length_3753_cov_6.051920	443.472	0	NA	435.824	480.309	NA	NA	315.471	0	1644.3	230.809	1365.92	472.948	490.779	401.017	278.792	1377.28	337.126	65.9737	907.686	76.3754	NA	NA	NA	NA	NA	NA	NA	NA	NA	NA	NA	NA	NA	NA	NA	NA	NA	NA	NA	NA	NA	NA	0	NA
STRG.142453	NODE_34845_length_3746_cov_5.892712	0	1367.69	2189.64	NA	NA	NA	2229.39	1896.41	0	NA	NA	NA	NA	NA	NA	NA	NA	NA	0	NA	308.242	NA	NA	NA	NA	NA	NA	NA	NA	NA	NA	NA	NA	NA	NA	NA	NA	NA	NA	NA	NA	NA	NA	NA	NA
STRG.142589	NODE_34914_length_3741_cov_4.976126	NA	NA	0	346.817	NA	1888.12	0	955.151	0	NA	NA	NA	NA	410.631	265.899	NA	NA	0	NA	NA	NA	NA	NA	NA	NA	NA	NA	NA	0	NA	NA	NA	NA	0	NA	NA	745.574	NA	NA	NA	NA	NA	NA	NA	NA
STRG.142623	NODE_34931_length_3739_cov_148.306732	0	0	0	NA	0	NA	0	NA	0	NA	0	1194.54	0	0	0	0	NA	0	98.3258	0	63.0647	0	0	NA	0	0	0	NA	0	0	0	0	0	0	0	NA	0	0	0	NA	0	0	0	0	0
STRG.41734	NODE_3501_length_13777_cov_42.416776	450.941	NA	2557.78	4235.79	0	0	1278.85	600.418	212.831	NA	1935.11	NA	0	0	0	1429.39	5369.96	2288.81	0	657.335	0	NA	NA	0	0	0	NA	NA	NA	0	NA	0	0	0	0	1080.7	0	0	0	696.206	NA	0	NA	NA	3984.69
STRG.142765	NODE_35010_length_3734_cov_3.483284	1045.27	NA	1527.81	2778.13	NA	NA	1250.58	NA	1270.21	NA	718.338	NA	NA	1483.13	1219.62	1216.14	4366.56	561.449	0	1140.77	NA	NA	NA	NA	NA	1720.92	NA	NA	NA	NA	NA	0	NA	NA	NA	0	NA	NA	NA	NA	NA	NA	1178.05	NA	1524.16
STRG.8708	NODE_351_length_33776_cov_7.705228	0	0	0	0	0	0	5.37558	0	1.29957	0	0	0	0	0	0	0	0	0	0	NA	0	NA	0	0	0	0	0	0	0	0	0	0	0	0	0	0	0	0	0	0	0	0	NA	0	0
STRG.8736	NODE_352_length_33692_cov_23.170259	0	0	105.712	359.602	0	286.168	222.425	330.846	63.5738	140.4	98.0971	0	126.205	169.695	0	119.892	172.964	0	44.2577	143.076	19.9826	0	0	0	0	558.687	0	0	0	0	0	0	0	0	0	0	0	0	0	0	0	0	0	0	0
STRG.143184	NODE_35229_length_3719_cov_32.042849	495.199	NA	NA	NA	NA	0	0	0	0	NA	873.151	NA	319.882	234.215	110.169	0	NA	NA	0.892183	0	23.1432	NA	NA	NA	NA	NA	NA	NA	NA	NA	0	NA	NA	NA	NA	0	0	NA	NA	NA	NA	NA	NA	NA	NA
STRG.143237	NODE_35254_length_3718_cov_3.580672	745.4	NA	1659.46	NA	232.497	NA	0	0	0	NA	NA	NA	570.137	NA	NA	NA	NA	NA	0	NA	0	NA	NA	NA	NA	NA	NA	NA	NA	NA	NA	NA	NA	NA	NA	0	NA	NA	NA	NA	NA	NA	NA	NA	NA
STRG.143463	NODE_35380_length_3708_cov_9.045168	0	NA	NA	NA	1473.49	2360.32	NA	NA	NA	NA	0	NA	NA	NA	NA	NA	NA	NA	0	NA	0	NA	NA	NA	NA	NA	NA	NA	NA	NA	NA	0	NA	NA	NA	NA	NA	NA	NA	NA	0	1630.04	NA	0	NA
STRG.143502	NODE_35397_length_3706_cov_43.263763	724.365	1167.94	1196.13	1253.24	728.538	2172.15	807.461	1078.17	1127.66	1738.71	501.447	892.993	793.176	516.735	453.581	839.883	0	562.99	390.445	831.27	122.487	367.545	734.011	816.864	810.994	528.393	830.603	0	0	0	673.4	NA	0	2217.28	0	387.276	321.554	0	330.466	669.527	632.892	351.448	226.34	799.345	904.405
STRG.143695	NODE_35520_length_3698_cov_4.418886	NA	0	NA	0	NA	NA	NA	NA	0	0	NA	NA	NA	NA	NA	0	NA	NA	0	0	0	NA	NA	0	NA	NA	NA	NA	NA	NA	NA	NA	0	NA	0	NA	NA	NA	666.919	NA	965.536	NA	NA	NA	NA
STRG.143779	NODE_35567_length_3695_cov_5.793132	182.906	NA	NA	NA	0	NA	NA	NA	194.202	NA	0	0	66.4401	184.745	1060.85	0	NA	0	0	NA	134.682	NA	NA	NA	NA	NA	NA	NA	NA	NA	NA	0	NA	NA	NA	NA	NA	NA	NA	0	NA	NA	NA	NA	NA
STRG.42186	NODE_3566_length_13661_cov_23.494120	0	0	70.7474	0	0	0	0	0	0	0	0	0	0	0	162.565	0	0	0	129.133	0	77.1564	0	0	177.83	0	0	0	0	0	0	0	0	0	0	0	0	0	0	0	0	0	0	0	0	0
STRG.143989	NODE_35681_length_3686_cov_4.759020	NA	1190.28	NA	NA	754.766	NA	NA	1194.14	NA	1487.88	474.83	NA	726.141	832.787	696.56	929.617	NA	593.103	0	761.171	0	NA	NA	NA	NA	NA	731.447	1596.22	0	NA	NA	762.801	NA	1252.15	NA	NA	NA	NA	NA	NA	NA	816.024	694.492	NA	NA
STRG.144468	NODE_35936_length_3668_cov_11.592029	NA	NA	NA	0	354.036	NA	2068.25	1329.23	NA	NA	348.27	0	1066.11	NA	NA	2073.3	NA	551.242	2178.04	NA	NA	NA	NA	NA	NA	NA	NA	NA	NA	NA	NA	NA	NA	NA	1046.23	NA	NA	NA	NA	NA	NA	NA	NA	0	NA
STRG.42666	NODE_3630_length_13541_cov_8.733279	1659.95	1008.71	3557.4	5234.24	1886.15	2421.24	3069.35	3446.87	3786.2	4663.56	1551.43	1821.36	2639.51	3286	3008.49	0	1967.38	559.93	1665.94	2988.83	1387.46	1360.98	2418.93	4722.02	3282.47	3810.67	1963.69	2763.61	1644.96	2416.58	1961.8	2184.07	1645.54	7370.14	2873.79	3018.87	2575.51	2139.4	945.297	3306.57	1656.18	2874.98	2476.36	2778.98	3909.61
STRG.145354	NODE_36425_length_3631_cov_12.928971	607.954	419.323	989.4	1426.27	489.621	2025.81	693.183	733.883	1145.51	586.608	337.471	544.873	740.918	877.206	719.217	622.38	1381.3	266.799	414.323	849.378	738.567	272.393	344.625	747.773	736.811	482.641	594.713	585.015	498.685	630.662	375.086	415.368	554.155	2280.02	591.591	881.801	498.785	708.146	174.372	657.373	238.596	666.509	464.104	692.899	1081.05
STRG.42851	NODE_3654_length_13489_cov_5.650737	0	0	0	0	0	NA	77.8563	0	76.5242	NA	0	0	0	123.478	0	77.8789	NA	0	0	0	260.863	NA	NA	NA	NA	NA	0	0	0	NA	NA	0	0	NA	0	0	NA	0	NA	0	NA	0	0	NA	0
STRG.42881	NODE_3657_length_13483_cov_8.941540	0	0	NA	0	NA	NA	0	0	0	0	0	NA	0	0	0	0	NA	NA	126.342	0	43.1379	NA	NA	NA	NA	0	0	0	NA	NA	NA	NA	NA	0	NA	0	NA	0	NA	0	NA	NA	NA	0	NA
STRG.42914	NODE_3662_length_13463_cov_135.507085	0	3381.3	0	NA	0	NA	0	0	0	0	439.425	0	0	0	0	0	0	NA	0	0	0	0	0	NA	NA	0	0	NA	0	0	0	0	0	NA	NA	NA	0	NA	0	0	634.063	0	NA	0	NA
STRG.145778	NODE_36678_length_3613_cov_7.935357	0	NA	1532.09	1951.79	NA	NA	NA	1682.28	NA	NA	NA	NA	675.101	NA	NA	NA	NA	NA	0	1167.86	0	NA	NA	NA	NA	NA	0	NA	NA	NA	NA	NA	NA	NA	NA	NA	NA	NA	NA	NA	0	0	0	NA	NA
STRG.146101	NODE_36869_length_3600_cov_8.165867	0	NA	NA	NA	NA	NA	NA	NA	0	NA	NA	0	NA	607.085	0	1797.79	NA	NA	0	NA	0	NA	NA	NA	0	0	NA	NA	NA	NA	0	NA	NA	NA	NA	NA	NA	NA	NA	0	NA	NA	NA	NA	0
STRG.43095	NODE_3688_length_13421_cov_10.097486	159.624	9814.2	9756.07	NA	NA	NA	NA	NA	503.349	NA	3964.9	NA	NA	0	NA	NA	NA	NA	0	389.128	0	NA	1583.06	NA	1181.82	NA	0	0	NA	NA	86.3303	NA	NA	NA	NA	0	NA	NA	NA	NA	NA	NA	NA	NA	NA
STRG.43106	NODE_3689_length_13419_cov_8.185349	NA	NA	NA	NA	0	NA	NA	NA	0	NA	0	0	NA	NA	0	1094.85	NA	NA	0	NA	0	0	NA	NA	NA	0	0	NA	0	0	0	0	NA	NA	NA	0	NA	NA	NA	NA	0	NA	NA	NA	NA
STRG.146292	NODE_36964_length_3594_cov_4.931337	NA	NA	286.853	1874.32	0	NA	NA	NA	NA	NA	NA	0	NA	0	0	NA	NA	NA	0	NA	0	NA	NA	NA	NA	0	NA	NA	NA	NA	NA	NA	NA	NA	NA	NA	NA	NA	NA	NA	NA	NA	NA	NA	NA
STRG.146350	NODE_36998_length_3592_cov_5.100368	0	NA	NA	NA	0	NA	NA	NA	NA	NA	0	NA	NA	0	0	463.925	NA	NA	64.6504	0	122.754	NA	NA	NA	NA	NA	NA	NA	NA	NA	NA	NA	NA	NA	NA	NA	NA	NA	NA	NA	NA	NA	NA	0	NA
STRG.146723	NODE_37225_length_3576_cov_4.127237	344.13	1928.17	0	0	NA	NA	712.384	1026.77	NA	NA	NA	NA	1361.05	488.372	NA	NA	NA	NA	1461.42	NA	0	NA	NA	0	NA	0	0	NA	NA	NA	NA	NA	NA	NA	NA	NA	NA	0	NA	NA	0	0	NA	NA	NA
STRG.147138	NODE_37471_length_3559_cov_91.350171	0	0	0	NA	0	0	0	0	0	0	6.19828	0	17.403	5.83641	93.1601	0	921.977	0	9.99215	0	7.84685	0	NA	NA	0	0	0	0	0	0	116.633	0	0	NA	0	0	0	0	0	0	0	0	0	0	0
STRG.147146	NODE_37476_length_3559_cov_6.353025	529.071	NA	746.705	NA	409.805	0	1575.16	509.914	NA	2519.08	0	NA	NA	NA	1025.97	NA	NA	NA	438.601	499.823	0	NA	NA	NA	NA	NA	NA	NA	NA	0	NA	NA	0	NA	NA	NA	NA	0	NA	NA	NA	NA	NA	0	918.044
STRG.147149	NODE_37480_length_3559_cov_3.650685	387.142	2153.44	NA	NA	0	5964.67	NA	NA	0	NA	0	NA	791.324	1577.37	NA	NA	NA	781.577	344.643	1535.41	30.0917	NA	1010.2	NA	NA	1176.37	1178.59	NA	NA	NA	NA	0	1080.82	0	NA	NA	1285.87	NA	523.143	1399.16	955.23	NA	994.304	1119.89	1730.1
STRG.9253	NODE_375_length_32975_cov_11.254921	0	0	NA	0	4729.94	0	0	0	0	0	NA	0	NA	0	NA	NA	0	NA	0	0	NA	0	0	NA	NA	NA	0	0	0	0	2379.01	0	0	41216.6	NA	0	0	1372.73	0	NA	0	0	0	2321.62	0
STRG.147269	NODE_37548_length_3553_cov_14.180389	NA	NA	NA	NA	NA	NA	391.781	NA	16.6633	NA	NA	NA	0	NA	NA	NA	NA	NA	NA	NA	NA	NA	NA	0	0	NA	NA	NA	NA	NA	NA	NA	NA	NA	0	0	0	0	NA	0	0	0	NA	NA	NA
STRG.147355	NODE_37601_length_3550_cov_7.086981	951.451	0	1509.85	NA	NA	0	558.147	684.972	1475.1	NA	NA	NA	NA	0	380.195	NA	0	0	0	NA	0	482.101	560.189	1143.1	992.392	1367.49	700.79	1038.74	NA	952.579	693.692	447.886	NA	NA	1032.6	1182.36	1082.94	840.819	349.49	1127.79	427.156	0	412.683	952.094	1459.56
STRG.43735	NODE_3775_length_13295_cov_5.968807	NA	NA	0	NA	1658.09	NA	NA	NA	NA	0	3593.53	5425.85	2208.95	NA	2255.69	NA	NA	NA	NA	NA	0	NA	0	NA	NA	3813.08	NA	NA	5138.65	NA	0	0	NA	NA	NA	NA	1972.23	0	NA	NA	0	NA	NA	NA	0
STRG.147773	NODE_37814_length_3535_cov_12.147126	843.973	NA	673.751	1407.5	NA	NA	1410.35	NA	1165.5	NA	500.794	NA	626.254	NA	820.6	985.507	NA	NA	0	1049.69	0	0	NA	NA	NA	NA	854.797	NA	NA	961.121	NA	NA	NA	2773.56	230.762	1373.42	1151.01	461.268	NA	0	NA	NA	NA	0	NA
STRG.147845	NODE_37853_length_3532_cov_7.001726	0	0	292.521	0	NA	NA	70.8501	45.0494	69.5903	0	25.4798	NA	0	197.993	229.516	0	0	NA	30.8147	NA	29.9919	0	0	NA	0	0	NA	NA	NA	NA	NA	0	NA	0	NA	0	NA	NA	0	NA	0	735.965	NA	0	NA
STRG.147887	NODE_37873_length_3531_cov_6.723820	581.356	NA	1413.88	0	NA	NA	0	0	NA	NA	NA	NA	593.087	NA	0	1155.65	3375.24	601.843	0	674.094	0	NA	0	NA	903.887	NA	569.945	NA	NA	NA	NA	NA	NA	NA	NA	NA	NA	NA	NA	NA	NA	NA	NA	NA	NA
STRG.43906	NODE_3798_length_13265_cov_22.858365	30.1814	0	15.7933	0	0	0	28.2698	0	0	64.2137	0	62.1014	0	42.7881	0	65.6531	75.4075	0	14.7808	0	13.1366	115.378	0	0	0	0	0	79.6699	0	0	0	0	0	0	0	0	67.6203	0	0	0	0	0	0	0	0
STRG.43908	NODE_3798_length_13265_cov_22.858365	0	0	0	0	0	0	0	0	0	351.609	20.811	0	0	0	0	0	0	0	0	0	43.2948	0	0	0	0	0	0	0	0	0	0	0	0	0	0	0	0	0	0	0	0	0	0	0	0
STRG.148234	NODE_38076_length_3519_cov_38.117783	NA	NA	NA	NA	NA	NA	814.184	NA	NA	NA	NA	NA	NA	603.807	122.802	NA	NA	NA	0	NA	12.4254	NA	NA	NA	NA	NA	NA	NA	NA	NA	NA	NA	NA	NA	0	NA	NA	NA	NA	NA	NA	NA	NA	NA	NA
STRG.148534	NODE_38257_length_3508_cov_8.757892	NA	NA	NA	1150.22	1413.24	NA	1429.56	NA	1611.24	2767.23	NA	NA	NA	0	NA	NA	NA	NA	NA	0	NA	NA	NA	NA	1940.42	0	1557.91	1018.82	0	1003.51	1430.35	1156.27	0	0	1356.34	3341.57	769.61	1582.03	476.581	1362.97	702.547	1312.34	NA	NA	NA
STRG.44240	NODE_3840_length_13192_cov_11.817234	988.634	696.822	2057.54	2281.79	1139.65	NA	499.701	640.003	634.551	2154.59	813.099	NA	0	589.639	445.379	1198.46	3974.18	NA	539.059	1146.42	213.557	228.51	909.006	1659.17	911.843	1559.35	334.281	650.867	835.989	731.177	250.029	306.112	0	0	0	718.777	1010.92	1490.52	682.825	2494.37	487.663	1714.69	568.584	1220.39	1485.64
STRG.148980	NODE_38514_length_3492_cov_4.728542	NA	NA	NA	NA	NA	NA	352.66	NA	NA	NA	NA	278.412	NA	623.593	NA	377.784	1896.01	237.846	NA	NA	NA	0	250.694	NA	NA	NA	0	NA	0	579.01	NA	NA	0	NA	522.387	747.602	NA	NA	0	NA	202.386	NA	NA	NA	NA
STRG.149156	NODE_38618_length_3485_cov_5.810204	NA	NA	1950.86	0	NA	NA	1113.76	403.082	2550.4	NA	NA	NA	96.0971	NA	0	NA	NA	NA	NA	NA	NA	NA	0	NA	786.187	NA	NA	NA	NA	NA	NA	NA	NA	NA	NA	NA	0	0	NA	NA	NA	0	NA	NA	NA
STRG.149212	NODE_38641_length_3483_cov_39.378355	NA	NA	NA	NA	NA	NA	NA	2049.09	NA	NA	NA	NA	NA	NA	NA	NA	NA	NA	0	NA	NA	NA	NA	NA	NA	NA	NA	NA	NA	NA	NA	NA	NA	NA	NA	NA	3924.85	NA	NA	NA	NA	NA	NA	NA	NA
STRG.149266	NODE_38668_length_3482_cov_19.046396	0	0	0	0	0	0	0	0	0	0	0	0	0	0	0	0	0	0	0	38.5941	0	16.3925	4.90146	0	0	0	0	0	0	0	0	0	17.2404	0	0	0	0	0	0	0	0	0	0	0	0
STRG.149475	NODE_38800_length_3474_cov_16.350102	460.848	NA	0	NA	1296.67	NA	0	0	0	NA	0	NA	NA	0	0	NA	NA	NA	0	0	0	NA	NA	0	NA	NA	NA	NA	NA	NA	NA	NA	NA	NA	NA	NA	NA	NA	NA	0	0	0	NA	0	NA
STRG.149844	NODE_39008_length_3461_cov_44.693482	241.743	588.78	554.482	568.29	195.007	NA	NA	371.889	438.888	332.76	NA	224.424	319.5	85.3187	210.853	435.054	0	167.006	54.5227	274.282	67.0091	206.95	217.586	NA	NA	0	NA	378.269	244.756	480.922	324.809	NA	NA	NA	0	382.704	NA	NA	219.564	NA	216.69	NA	NA	218.976	NA
STRG.44676	NODE_3904_length_13091_cov_5.323105	0	NA	0	0	0	NA	0	0	0	0	0	NA	0	0	0	NA	0	0	347.775	0	157.249	0	NA	0	0	0	0	NA	NA	NA	0	NA	NA	NA	NA	NA	NA	NA	NA	NA	0	NA	NA	NA	NA
STRG.150152	NODE_39177_length_3452_cov_3.173977	0	NA	0	0	NA	NA	324.205	36.8158	6.07794	0	0	NA	NA	0	0	167.239	0	NA	101.253	NA	NA	NA	NA	0	NA	0	NA	0	NA	0	NA	NA	0	NA	NA	NA	NA	NA	NA	0	NA	0	NA	NA	NA
STRG.150225	NODE_39222_length_3449_cov_8.740424	115.557	NA	NA	0	317.303	NA	545.365	391.109	NA	183.837	89.5444	NA	66.2045	0	312.274	NA	NA	159.72	NA	58.9172	0	128.286	0	NA	0	NA	NA	NA	676.67	NA	0	NA	80.0635	0	710.768	632.369	0	0	0	184.916	0	NA	NA	0	1056.23
STRG.150321	NODE_39278_length_3446_cov_3.553819	NA	NA	NA	1752.95	NA	NA	990.803	1157.88	389.489	NA	NA	NA	NA	NA	NA	NA	NA	NA	920.434	880.33	0	NA	NA	973.307	844.911	0	NA	0	NA	0	NA	NA	NA	NA	NA	NA	1147.88	NA	NA	NA	501.226	837.949	NA	NA	NA
STRG.44885	NODE_3933_length_13044_cov_31.040034	0	0	0	0	0	0	0	0	0	0	0	0	20.9765	0	0	0	0	0	30.9936	0	124.588	0	0	0	0	0	0	0	0	0	0	0	0	0	0	0	0	0	NA	NA	0	NA	0	0	0
STRG.150929	NODE_39609_length_3424_cov_59.104779	0	NA	NA	NA	0	NA	NA	NA	NA	NA	0	NA	NA	0	0	0	NA	0	0	0	32.4207	NA	0	NA	NA	NA	NA	0	0	NA	NA	NA	NA	NA	NA	NA	NA	0	0	NA	NA	0	NA	NA	NA
STRG.151064	NODE_39694_length_3419_cov_24.078478	0	11.6633	0	0	6.61886	24.658	19.5794	4.89668	0	19.131	19.5649	7.37979	0	12.4014	10.1115	10.3588	35.4451	42.3276	10.0014	0	0	0	0	0	0	0	0	0	0	0	0	0	0	175.973	0	0	0	0	0	20.2032	0	0	0	0	0
STRG.151072	NODE_39698_length_3419_cov_11.148335	NA	NA	828.87	0	NA	NA	0	NA	NA	NA	0	NA	NA	0	0	NA	NA	NA	0	NA	0	NA	NA	1259.44	NA	NA	NA	NA	0	NA	NA	NA	NA	2129.62	NA	553.581	NA	NA	NA	NA	NA	NA	NA	NA	NA
STRG.45344	NODE_4003_length_12937_cov_24.284894	0	0	45.121	0	63.4499	0	0	0	0	0	0	41.6869	14.1055	0	0	0	53.041	0	0	0	0	0	0	0	0	0	215.698	156.857	0	0	65.7578	0	0	0	0	0	0	165.466	0	0	0	0	0	0	39.849
STRG.151840	NODE_40143_length_3392_cov_6.653581	NA	863.59	NA	6364.8	0	NA	NA	NA	3376.6	0	NA	0	NA	NA	NA	NA	0	0	0	NA	NA	NA	NA	NA	NA	0	0	NA	0	NA	NA	NA	NA	NA	0	740.269	0	NA	0	NA	0	0	NA	0	0
STRG.152018	NODE_40249_length_3385_cov_26.149249	46.3348	83.4148	204.112	0	38.5987	272.896	0	140.08	0	117.623	96.5419	45.3113	95.8197	26.4	28.3694	129.138	91.412	13.5117	89.992	42.0358	96.2954	13.0484	124.328	148.468	51.3359	91.6294	96.5114	0	0	0	109.965	35.0048	0	124.985	0	80.1765	0	40.9646	37.6661	0	37.7593	68.2363	0	76.5137	0
STRG.45542	NODE_4029_length_12897_cov_18.969008	565.585	4265.62	2624.8	0	1393.85	3380.44	0	2619.48	4873.42	5159.55	2524.25	3039.24	4351.07	0	1072.39	2477.66	0	0	927.126	937.222	299.716	NA	3510.77	0	1126.5	2063.3	NA	0	0	0	0	NA	0	2587.92	0	0	1181.08	1418.85	365.007	NA	0	NA	3768.98	2011.68	2508.43
STRG.152257	NODE_40377_length_3378_cov_6.226602	NA	NA	NA	NA	0	NA	NA	NA	NA	NA	252.986	NA	0	0	0	NA	NA	0	117.474	NA	0	NA	0	NA	NA	NA	NA	NA	NA	NA	NA	NA	NA	NA	NA	NA	NA	NA	NA	NA	NA	NA	NA	NA	NA
STRG.45642	NODE_4043_length_12872_cov_4.644457	0	NA	NA	NA	NA	NA	0	0	472.811	NA	NA	NA	NA	NA	0	NA	NA	NA	406.333	0	0	NA	NA	NA	NA	NA	NA	0	NA	NA	NA	0	0	NA	NA	0	NA	NA	NA	NA	0	0	NA	NA	NA
STRG.152347	NODE_40445_length_3374_cov_10.862609	943.512	1263.66	1352.18	445.382	906.501	NA	1144	1130.75	NA	NA	NA	936.149	845.789	1343.88	NA	897.378	1495.47	623.361	563.187	1048.09	317.106	351.968	790.665	NA	NA	1342.25	418.448	902.155	906.577	711.176	662.679	224.759	878.898	NA	1035.06	1166.9	NA	NA	394.765	NA	641.77	NA	NA	838.721	1454.5
STRG.45677	NODE_4046_length_12864_cov_5.197283	0	NA	NA	NA	NA	NA	103.677	NA	62.3159	NA	NA	NA	NA	0	0	NA	NA	NA	158.911	NA	0	NA	NA	0	NA	NA	0	NA	NA	NA	NA	NA	NA	11303	NA	NA	NA	NA	NA	NA	NA	NA	NA	NA	NA
STRG.152676	NODE_40636_length_3362_cov_49.345630	0	0	0	0	0	0	36.2348	0	30.7324	0	0	0	132.536	111.301	0	0	0	0	0	0	19.8937	0	0	0	0	0	0	0	0	0	0	0	0	0	0	0	0	0	0	0	0	0	NA	0	NA
STRG.45855	NODE_4067_length_12827_cov_10.455058	2145.41	8122.74	996.261	6703.73	0	1929.82	454.692	NA	743.128	NA	367.885	0	625.927	0	964.603	0	0	2084.43	1404.04	885.797	390.313	222.656	0	NA	953.928	NA	NA	0	0	NA	NA	2420.6	0	0	NA	0	2714.46	0	NA	659.747	NA	5414.98	NA	869.889	525.957
STRG.152858	NODE_40746_length_3355_cov_6.885455	NA	NA	NA	NA	NA	NA	NA	NA	NA	NA	NA	NA	NA	NA	NA	NA	NA	NA	NA	NA	NA	NA	NA	NA	NA	NA	NA	NA	0	NA	528.456	NA	NA	NA	NA	NA	NA	NA	501.484	NA	NA	NA	NA	NA	NA
STRG.153113	NODE_40904_length_3346_cov_60.890307	140.569	NA	519.028	NA	0	0	81.5974	461.449	445.82	0	212.316	0	25.0169	349.105	33.7759	321.077	NA	177.933	217.189	884.628	101.115	NA	NA	NA	1438.19	386.017	NA	NA	281.738	46.5108	0	NA	NA	0	NA	NA	0	0	NA	NA	0	0	NA	0	NA
STRG.46057	NODE_4103_length_12778_cov_9.236658	674.888	1283.21	1291.18	NA	1473.22	NA	958.185	1828.17	954.144	2497.88	959.49	6161.65	2905.15	0	2341.69	1193.97	6348.65	0	85.9813	0	0	1471.55	2169	3273.21	NA	0	NA	NA	2029.46	0	0	0	0	12624.9	0	0	2537.64	873.94	1121.12	0	1351.07	789.324	NA	2004.18	2079.95
STRG.153425	NODE_41106_length_3333_cov_121.413057	211.389	444.299	302.295	603.232	274.972	0	141.94	413.796	170.629	859.583	59.7887	763.609	39.2629	254.693	87.209	294.082	2594.59	721.204	62.42	354.055	64.2684	194.446	342.217	99.6811	209.303	374.083	309.733	242.405	147.753	207.737	311.284	162.826	82.6177	NA	1019.26	497.103	692.502	57.0815	183.095	281.523	218.925	321.05	216.437	433.335	549.496
STRG.153927	NODE_41417_length_3316_cov_4.583870	404.782	400.29	680.161	668.973	583.614	1867.22	228.925	373.353	0	1082.12	177.915	278.659	384.476	378.882	316.361	416.787	NA	0	0	369.905	106.085	NA	483.536	NA	610.723	757.432	NA	NA	521.81	NA	382.817	NA	NA	NA	NA	322.829	409.512	NA	242.609	NA	120.402	NA	NA	517.182	NA
STRG.154668	NODE_41881_length_3291_cov_5.254017	804.723	1149.51	1351.11	NA	979.797	NA	1037.96	1206.15	708.542	1705.18	574.483	NA	800.119	605.678	1108.99	1064.48	2623.61	679.405	0	500.617	0	NA	708.107	NA	692.559	NA	NA	NA	NA	NA	390.3	NA	NA	3030.59	0	NA	NA	NA	NA	0	NA	880.625	NA	NA	NA
STRG.9974	NODE_420_length_32077_cov_13.728468	1815.82	0	0	0	0	0	1239.23	0	0	0	0	0	0	0	537.465	0	0	1179.58	78.8887	0	113.236	0	666.087	0	0	1287.1	0	0	2407.89	0	1334.89	NA	0	0	0	0	1693.06	0	0	0	0	0	0	1783.85	0
STRG.155012	NODE_42088_length_3280_cov_5.430078	0	NA	NA	NA	1338.46	NA	NA	0	NA	NA	NA	NA	1188.82	NA	NA	NA	NA	NA	NA	NA	NA	638.343	1047.15	NA	NA	NA	521.523	NA	NA	0	NA	NA	NA	NA	NA	NA	324.386	NA	NA	NA	NA	NA	NA	NA	NA
STRG.155242	NODE_42234_length_3272_cov_272.189307	0	0	0	0	0	0	0	0	NA	0	119.788	0	0	0	0	0	NA	NA	0	0	0	NA	0	NA	NA	0	NA	NA	0	NA	NA	0	NA	0	NA	0	NA	NA	NA	NA	NA	0	NA	0	NA
STRG.155244	NODE_42234_length_3272_cov_272.189307	0	0	0	0	0	0	0	0	NA	0	0	0	0	0	37.5381	0	NA	NA	0	0	114.602	NA	0	NA	NA	0	NA	NA	0	NA	NA	0	NA	0	NA	0	NA	NA	NA	NA	NA	0	NA	0	NA
STRG.46939	NODE_4233_length_12583_cov_8.245211	1817.91	4076.82	2961.74	2022.2	2358.47	9730.59	1750.15	2379.9	2287.19	6003.42	1513.58	NA	2291.39	1556.23	3681.84	2186.43	8617.55	1766.2	1398.25	2161.46	353.769	NA	NA	NA	2218.14	0	1146.39	0	0	NA	NA	4001.45	NA	4292.24	NA	1134.48	0	1296.52	1329.66	1250.51	NA	3434.61	NA	NA	3989.47
STRG.46974	NODE_4238_length_12576_cov_36.868301	154.879	NA	NA	NA	0	NA	NA	NA	NA	0	NA	0	0	NA	NA	NA	NA	NA	255.17	NA	NA	NA	0	0	NA	0	NA	NA	0	NA	NA	NA	0	NA	NA	NA	NA	NA	NA	NA	NA	NA	0	NA	NA
STRG.10152	NODE_430_length_31867_cov_23.891959	0	0	0	0	0	0	82.5223	209.406	0	0	23.6548	0	305.873	314.733	0	0	0	0	363.91	0	108.074	0	0	0	0	0	0	0	0	0	0	0	0	0	0	0	0	0	0	126.063	0	0	0	0	0
STRG.10232	NODE_433_length_31801_cov_23.457947	128.324	0	0	0	0	0	0	62.9466	0	181.87	36.3711	0	0	44.4072	142.81	0	0	0	245.894	0	61.1976	0	0	0	0	0	0	0	0	0	0	0	0	0	0	0	0	0	0	0	0	0	0	0	0
STRG.47676	NODE_4343_length_12443_cov_8.364950	0	NA	0	NA	0	NA	NA	0	NA	NA	320.912	202.329	238.33	0	0	NA	0	220.724	0	NA	12.8614	NA	NA	0	0	0	2960.27	0	259.955	0	0	0	1061.11	NA	NA	0	0	NA	0	0	0	0	1397.83	NA	NA
STRG.157247	NODE_43518_length_3203_cov_81.136277	0	0	361.559	1861.49	0	NA	136.879	327.411	129.83	NA	214.345	0	65.8019	23.5716	0	482.93	1093.29	552.677	11.9672	0	8.06679	NA	0	NA	0	636.906	0	0	0	0	NA	0	0	0	0	0	0	0	0	0	0	NA	NA	0	0
STRG.157260	NODE_43520_length_3203_cov_25.894854	755.946	NA	325.986	419.867	372.322	NA	325.348	371.005	420.745	NA	47.446	0	132.22	108.297	0	55.5768	852.797	NA	97.886	161.378	NA	120.082	NA	404.708	398.443	NA	0	NA	NA	0	NA	NA	NA	NA	241.045	NA	507.699	301.238	165.792	157.729	279.474	541.248	84.567	NA	391.975
STRG.157589	NODE_43716_length_3194_cov_4.700542	NA	NA	NA	NA	0	NA	NA	0	NA	0	NA	NA	NA	0	0	NA	NA	NA	166.691	NA	161.218	NA	NA	NA	0	0	NA	NA	NA	NA	NA	NA	NA	NA	NA	NA	NA	NA	NA	NA	NA	NA	NA	NA	NA
STRG.47913	NODE_4384_length_12391_cov_6.851411	NA	NA	NA	2506.86	NA	NA	NA	NA	NA	NA	NA	NA	0	0	0	NA	NA	NA	0	NA	0	NA	NA	0	NA	0	1446.54	NA	NA	NA	NA	NA	2932.79	2357.02	NA	NA	NA	NA	NA	NA	NA	NA	NA	NA	NA
STRG.157890	NODE_43888_length_3185_cov_16.936102	NA	1430.98	0	2472.25	938.241	3965.23	NA	NA	0	1728.37	445.286	745.566	994.35	NA	775.366	989.34	NA	902.419	499.498	1003.41	NA	547.439	1066.56	NA	NA	NA	NA	NA	NA	NA	NA	NA	1056.96	NA	NA	NA	NA	NA	NA	NA	NA	NA	973.265	1052.04	1608.86
STRG.157921	NODE_43909_length_3184_cov_38.381272	338.889	608.724	200.324	1265.64	0	NA	406.19	644.922	672.399	1270.5	96.1599	308.821	0	664.817	0	437.639	1475.07	291.426	98.9757	598.796	0	308.445	553.199	NA	NA	224.565	NA	NA	0	NA	NA	NA	NA	NA	NA	NA	NA	NA	NA	NA	NA	196.545	NA	0	NA
STRG.10376	NODE_440_length_31548_cov_11.216143	NA	0	NA	0	7399.82	NA	NA	NA	NA	NA	NA	NA	NA	0	NA	NA	NA	NA	0	NA	0	0	10126.2	0	5648.82	16121.1	3956.66	12252	0	NA	8090.09	10615.2	0	NA	0	NA	6006.22	NA	2560.83	NA	3479.82	11207.6	9674.38	7538.77	NA
STRG.158274	NODE_44112_length_3174_cov_42.172171	0	0	NA	NA	55.2336	NA	89.3901	0	NA	0	0	NA	0	0	0	NA	0	NA	49.1536	0	74.8125	NA	NA	0	NA	NA	NA	0	0	NA	NA	0	0	0	NA	0	NA	0	NA	0	0	NA	NA	NA	NA
STRG.158342	NODE_44154_length_3172_cov_8.114854	25.6625	203.441	66.6414	63.0959	0	0	0	0	216.199	0	48.334	0	34.3185	74.2917	90.5914	0	0	214.005	0	0	53.7779	0	0	0	0	0	0	0	0	0	0	0	0	0	0	0	0	0	0	0	0	0	0	0	0
STRG.48116	NODE_4417_length_12336_cov_5.984448	3310.66	4770.83	5191.23	6400.03	3494.5	11064.8	1172.02	2606.77	2405.9	6133.25	2145.97	3211.61	3400.01	4012.54	3844.18	3419.32	12073.1	2656.28	2342.96	3506.09	1154.56	1816.14	2838.17	3721.49	3613.32	4564.78	2839.07	3818.92	3097.72	3811.99	2665.11	3392.55	3331.63	8423	2132.9	4082.72	4144.26	3519.97	1225.64	4106.35	2519.93	4217.62	2784.43	2945.62	4678.4
STRG.48195	NODE_4427_length_12320_cov_137.538850	0	0	0	0	0	NA	0	0	0	0	0	0	0	0	0	0	0	0	130.682	0	0	0	0	0	0	0	0	0	0	0	0	0	0	NA	0	NA	0	0	0	0	0	0	0	0	0
STRG.48212	NODE_4432_length_12313_cov_6.506526	NA	NA	3376.5	NA	NA	NA	635.842	829.958	746.515	NA	524.573	1272.74	0	1201.75	NA	1430.8	0	994.728	180.35	NA	0	NA	NA	NA	1740.48	NA	470.043	NA	NA	0	NA	NA	NA	NA	NA	NA	NA	1594.88	NA	363.684	NA	0	NA	NA	NA
STRG.159271	NODE_44762_length_3142_cov_3.689018	495.391	802.721	896.298	0	537.134	2720.76	NA	NA	NA	NA	NA	NA	NA	NA	333.052	NA	NA	NA	NA	NA	0	NA	618.033	NA	798.762	NA	NA	NA	NA	NA	223.773	NA	369.284	NA	NA	NA	NA	NA	273.58	NA	408.385	NA	NA	NA	NA
STRG.48539	NODE_4487_length_12236_cov_128.082998	896.335	163.466	0	0	304.144	0	NA	0	NA	2085.58	590.97	0	167.112	0	33.738	0	0	NA	14.7664	263.489	0	NA	NA	NA	0	0	NA	NA	0	NA	NA	0	NA	0	NA	NA	0	0	NA	NA	0	0	NA	NA	NA
STRG.48547	NODE_4488_length_12234_cov_36.740209	NA	NA	NA	NA	0	NA	NA	NA	NA	NA	1158.77	0	730.465	0	0	NA	NA	0	635.785	NA	0	NA	NA	0	NA	NA	NA	NA	NA	NA	NA	NA	NA	0	NA	NA	NA	NA	0	NA	NA	NA	NA	NA	NA
STRG.159664	NODE_45011_length_3129_cov_10.811321	NA	1777.47	NA	NA	1086.31	NA	NA	1477.36	NA	NA	1688.78	NA	NA	NA	876.54	NA	NA	NA	854.163	NA	NA	NA	NA	NA	NA	NA	NA	NA	NA	NA	NA	NA	NA	NA	NA	NA	NA	NA	NA	NA	NA	NA	NA	NA	NA
STRG.48671	NODE_4507_length_12217_cov_37.884147	51789.9	NA	0	0	54268.9	NA	72380	NA	0	75575.5	75804.7	24399.3	87188.4	0	0	0	NA	NA	0	NA	33037.6	NA	NA	NA	NA	NA	NA	NA	NA	NA	NA	NA	NA	NA	NA	NA	2827.2	0	NA	NA	0	0	NA	NA	NA
STRG.159778	NODE_45073_length_3126_cov_7.917942	NA	0	993.777	NA	829.775	NA	746.841	1163.56	1357.88	1646.3	NA	897.133	NA	0	NA	NA	NA	401.428	0	635.329	635.237	NA	NA	NA	NA	1165.05	0	1273.6	NA	NA	NA	NA	NA	NA	393.357	NA	800.281	NA	NA	909.206	624.235	NA	NA	0	NA
STRG.48681	NODE_4509_length_12215_cov_7.024918	371.126	0	0	0	0	4209.11	0	0	1341.2	NA	NA	NA	NA	178.617	0	0	NA	0	0	0	0	1238.39	267.624	0	875.633	NA	2260.45	0	0	0	0	0	0	NA	0	0	268.005	158.164	558.815	NA	162.532	2033.48	0	0	1870.88
STRG.159956	NODE_45196_length_3120_cov_38.455791	304.827	NA	NA	0	NA	NA	848.511	0	692.613	NA	570.265	0	0	23.3227	0	0	0	0	13.9004	NA	14.1246	NA	0	0	NA	0	NA	NA	0	NA	NA	0	NA	0	0	NA	NA	0	NA	NA	NA	NA	NA	NA	0
STRG.160278	NODE_45417_length_3109_cov_4.502620	NA	1947.35	NA	NA	NA	NA	1101.14	NA	NA	NA	NA	NA	NA	NA	NA	NA	NA	NA	NA	NA	0	NA	NA	NA	NA	NA	902.451	NA	NA	NA	NA	NA	NA	NA	NA	NA	NA	NA	0	NA	NA	NA	NA	671.866	NA
STRG.48983	NODE_4555_length_12142_cov_38.341607	274.765	NA	5290.92	2494.42	2491.4	NA	1361.52	NA	9027.64	4507.26	1486.03	2827.77	9507.05	5428.54	14026.9	5574.12	NA	NA	10823.9	NA	1874.35	NA	NA	NA	NA	NA	NA	NA	NA	NA	NA	NA	NA	NA	NA	NA	220.324	0	NA	NA	0	0	NA	NA	NA
STRG.160624	NODE_45626_length_3099_cov_17.996058	631.74	NA	NA	480.864	0	1479.68	247.262	0	599.655	0	151.479	0	238.558	999.4	155.108	329.954	NA	NA	393.925	0	271.704	0	NA	NA	0	NA	NA	NA	NA	NA	NA	NA	0	0	433.929	NA	0	91.342	0	NA	NA	NA	NA	NA	NA
STRG.160643	NODE_45640_length_3099_cov_3.082457	0	0	0	0	NA	NA	0	0	326.306	0	NA	NA	NA	NA	NA	NA	NA	NA	0	0	0	NA	0	0	0	0	NA	NA	NA	0	NA	0	NA	NA	0	0	0	NA	0	0	0	0	0	NA	0
STRG.160825	NODE_45751_length_3093_cov_7.042133	NA	0	NA	0	NA	0	0	0	NA	NA	NA	NA	0	NA	0	NA	NA	0	51.6555	0	70.3784	NA	0	NA	NA	0	0	NA	0	0	0	NA	0	NA	NA	NA	NA	NA	NA	NA	NA	0	NA	NA	0
STRG.49169	NODE_4582_length_12110_cov_130.999585	1841.2	3605.44	4410.02	NA	1849.6	NA	2132.11	3136.51	3749.2	3247.94	1320.24	2171.66	2360.16	1623.62	1734.54	1259.32	4767.34	1770.28	308.313	2754.76	231.633	1014.98	2445.9	0	1912.69	1462.96	0	2047.89	NA	1331.9	1726.08	1155.15	3001.14	2386.83	1889.73	3091.05	3326.01	1416.65	1147.69	1404.02	1218.84	1562	1103.72	953	2805.7
STRG.160955	NODE_45840_length_3089_cov_4.824324	NA	1801.67	NA	NA	NA	NA	NA	NA	NA	NA	NA	NA	NA	NA	0	NA	NA	0	NA	NA	0	NA	NA	NA	0	NA	NA	NA	NA	NA	NA	NA	NA	NA	NA	NA	NA	NA	NA	NA	NA	NA	NA	NA	NA
STRG.161120	NODE_45970_length_3083_cov_7.978203	NA	NA	1863.1	NA	NA	NA	0	NA	0	NA	638.459	NA	0	0	0	769.669	0	0	0	NA	0	488.901	NA	NA	NA	NA	0	NA	NA	NA	NA	NA	NA	NA	NA	NA	NA	0	NA	NA	NA	NA	NA	NA	NA
STRG.10708	NODE_460_length_31147_cov_23.013862	1885.59	1276.48	923.144	1209.05	995.573	145.008	564.024	1127.37	2061.13	1387.03	1125.58	788.363	868.725	553.16	1399.24	2527.31	560.177	2020.97	476.586	2666.5	147.82	198.309	558	0	0	534.045	0	264.392	0	0	0	0	0	508.822	0	0	0	0	0	304.414	0	217.825	396.731	104.888	448.359
STRG.10739	NODE_462_length_31098_cov_8.034597	0	0	NA	0	0	NA	0	0	52.2218	0	0	0	0	NA	0	0	0	0	0	0	0	NA	NA	0	0	0	NA	0	0	NA	NA	NA	NA	0	0	0	0	NA	0	0	0	0	NA	0	87.1406
STRG.10740	NODE_462_length_31098_cov_8.034597	52.167	0	NA	0	0	NA	0	0	171.905	0	0	0	0	NA	0	0	0	0	0	0	0	NA	NA	0	0	0	NA	0	0	NA	NA	NA	NA	0	0	0	0	NA	0	0	0	0	NA	0	0
STRG.49471	NODE_4627_length_12054_cov_5.667889	0	NA	NA	NA	NA	NA	NA	NA	NA	NA	NA	NA	16576	NA	NA	NA	NA	3588.63	0	NA	0	NA	NA	NA	NA	NA	NA	NA	NA	NA	NA	NA	NA	NA	NA	NA	NA	NA	NA	NA	NA	NA	NA	NA	NA
STRG.49508	NODE_4631_length_12050_cov_14.370821	4070.82	5837.58	2250.15	24730.3	NA	NA	NA	2716.71	5872.22	3605.44	NA	1765.22	NA	1159.64	1466.9	NA	8543.62	5059.23	3945.8	8796.27	922.595	NA	NA	NA	0	NA	NA	NA	NA	NA	0	NA	NA	0	NA	0	NA	0	NA	NA	149.183	NA	1309.09	NA	0
STRG.49524	NODE_4633_length_12047_cov_4.218979	0	NA	270.537	0	NA	NA	0	855.969	0	NA	0	NA	0	NA	0	690.009	1085.05	0	0	0	0	NA	NA	NA	NA	NA	NA	NA	0	0	0	0	NA	0	NA	0	NA	0	NA	NA	NA	NA	0	0	NA
STRG.161802	NODE_46420_length_3062_cov_5.633189	0	1140.39	1653.76	NA	NA	NA	NA	NA	NA	NA	NA	NA	NA	0	1015.85	NA	NA	NA	0	1108.53	0	NA	NA	NA	NA	NA	NA	NA	0	NA	NA	945.525	NA	NA	NA	NA	1387.63	NA	NA	NA	NA	NA	735.14	NA	NA
STRG.161860	NODE_46461_length_3060_cov_12.108153	0	NA	NA	NA	0	NA	98.452	0	56.0879	NA	0	NA	NA	NA	NA	NA	NA	NA	0	NA	0	NA	NA	NA	NA	NA	NA	NA	NA	NA	NA	NA	NA	NA	NA	NA	NA	460.29	NA	NA	NA	NA	NA	NA	643.669
STRG.162403	NODE_46828_length_3043_cov_36.672021	NA	655.631	NA	371.68	270.922	NA	187.442	NA	NA	NA	0	904.529	544.676	0	NA	748.45	1530.5	281.684	160.504	207.134	44.9359	NA	NA	NA	NA	NA	110.065	NA	0	0	0	0	415.093	NA	NA	NA	236.081	153.71	228.4	0	0	0	NA	NA	NA
STRG.162504	NODE_46891_length_3040_cov_194.742379	0	NA	NA	NA	363.818	NA	NA	NA	NA	0	NA	NA	NA	NA	NA	NA	NA	776.624	148	NA	0	NA	NA	NA	NA	1030.8	NA	NA	0	NA	NA	NA	NA	NA	NA	NA	NA	NA	NA	NA	0	NA	0	NA	NA
STRG.49909	NODE_4692_length_11962_cov_31.030066	0	0	NA	0	0	NA	NA	NA	NA	0	0	0	0	282.616	0	0	0	0	0	NA	136.61	0	0	0	NA	0	0	NA	0	0	0	0	0	0	NA	NA	0	NA	0	0	NA	NA	NA	NA	NA
STRG.50117	NODE_4726_length_11935_cov_7.425084	NA	NA	NA	0	0	NA	0	0	0	0	NA	NA	NA	0	1546.37	NA	NA	NA	0	NA	0	NA	2302.7	NA	NA	0	NA	NA	0	NA	726.215	0	0	NA	0	0	NA	NA	422.389	NA	NA	NA	NA	NA	4174.74
STRG.10937	NODE_473_length_30831_cov_9.993047	NA	9815.15	14515.5	15171.3	6297.71	NA	10636.5	1297.97	NA	20713.6	3342.29	2619.51	5555.67	0	8419.33	NA	NA	NA	4956.79	10457.8	1894.71	NA	7058.12	NA	12622.2	9008.4	0	0	0	NA	2506.73	0	2790.57	29679.3	0	12085.3	0	0	0	NA	NA	NA	8365.36	0	NA
STRG.163287	NODE_47432_length_3016_cov_3.905437	NA	NA	NA	NA	NA	NA	0	NA	NA	NA	0	NA	NA	305.266	NA	503.229	NA	NA	309.469	NA	138.848	NA	NA	NA	NA	NA	NA	NA	NA	NA	NA	NA	NA	NA	NA	NA	NA	NA	NA	NA	NA	NA	NA	NA	NA
STRG.163473	NODE_47558_length_3010_cov_14.164467	356.219	500.019	0	1277.39	501.442	1382.5	191.594	0	542.516	NA	158.624	0	46.3947	NA	0	NA	0	NA	132.128	422.433	43.791	265.643	202.075	850.074	585.271	607.375	439.088	924.513	359.282	0	0	697.916	528.56	832.618	NA	353.416	518.987	255.658	0	521.576	0	481.79	NA	315.276	619.981
STRG.163525	NODE_47595_length_3008_cov_15.671520	NA	NA	2096.54	2212.4	NA	NA	0	NA	0	NA	130.972	0	NA	0	232.84	NA	NA	NA	448.977	0	0	NA	NA	NA	NA	0	NA	NA	NA	NA	NA	NA	NA	NA	NA	NA	NA	0	NA	NA	NA	NA	NA	NA	NA
STRG.163591	NODE_47646_length_3006_cov_3.890884	NA	0	0	NA	NA	NA	NA	1209.72	758.698	NA	NA	NA	NA	NA	196.249	0	NA	NA	19.6601	NA	0	NA	NA	0	NA	NA	NA	NA	0	0	NA	0	0	NA	0	0	NA	NA	0	NA	NA	0	NA	NA	NA
STRG.163678	NODE_47700_length_3004_cov_4.800610	0	NA	296.162	NA	NA	NA	0	NA	0	170.298	428.835	NA	NA	429.51	NA	NA	NA	123.776	0	379.673	0	NA	NA	NA	NA	NA	0	NA	NA	NA	NA	NA	NA	0	NA	0	0	NA	NA	0	0	NA	0	NA	0
STRG.50399	NODE_4772_length_11877_cov_17.015310	3440.61	NA	1112.92	NA	0	8731.49	1049.15	NA	0	NA	NA	0	274.85	1040.64	223.901	NA	NA	NA	69.6661	NA	0	0	NA	NA	0	340.639	0	0	0	NA	NA	NA	0	NA	NA	NA	0	0	0	NA	364.458	0	NA	0	0
STRG.11098	NODE_484_length_30481_cov_24.351804	0	0	47.7517	0	0	0	2.80681	32.9446	0	0	5.16021	0	0	88.5828	29.6893	80.5409	0	0	0	0	0	0	0	0	0	0	0	0	0	0	0	0	0	0	0	0	0	152.432	0	64.9907	0	0	0	0	0
STRG.50860	NODE_4843_length_11793_cov_9.388567	3233.68	1823.98	NA	NA	NA	NA	1920.76	4152.65	0	NA	666.333	3369.19	0	0	0	NA	NA	NA	0	NA	0	1252.48	2141.49	4324.03	3530.75	4195.69	2933.09	NA	NA	2729.02	2352.54	1527.27	2726.91	8599.55	NA	4017.42	3105.63	2915.23	NA	1134.43	NA	3498.85	2762.22	1629.72	4435.82
STRG.50925	NODE_4851_length_11783_cov_25.595413	NA	NA	NA	NA	NA	NA	NA	0	0	NA	0	NA	0	0	235.502	0	NA	NA	76.1251	0	119.98	NA	NA	NA	0	0	NA	NA	NA	799.137	NA	NA	NA	NA	NA	NA	NA	NA	NA	NA	0	0	NA	NA	0
STRG.11157	NODE_486_length_30420_cov_24.927713	91.5613	0	40.8612	49.3012	0	27.2475	0	26.845	0	21.0382	8.37052	54.4885	15.1167	60.7076	71.1981	21.5507	46.7848	12.2965	0	0	17.277	0	99.0237	272.779	73.6243	0	43.7926	132.499	0	62.0311	0	0	55.4922	180.419	57.6532	54.3116	0	39.7673	0	0	85.2859	0	0	138.804	162.01
STRG.51165	NODE_4886_length_11730_cov_8.393405	3802.9	0	5355.7	0	NA	9700.32	4182.66	4732.78	0	1806.29	NA	NA	0	0	0	NA	NA	NA	123.947	1769.93	0	0	0	NA	1673.68	NA	NA	NA	NA	NA	NA	0	0	3619.99	0	0	5102.01	NA	1086.68	0	NA	NA	NA	0	0
STRG.51170	NODE_4887_length_11728_cov_14.803564	1215.11	0	3856.9	NA	NA	NA	1322.61	713.625	2680.61	5315.26	2516.12	NA	NA	803.516	413.103	3577.87	0	NA	144.852	3883.75	177.615	0	NA	0	4935.62	842.91	NA	945.145	0	NA	0	0	0	NA	NA	1583.62	2725.76	NA	1253.78	0	923.033	NA	NA	0	0
STRG.1900	NODE_49_length_63535_cov_42.213264	0	NA	NA	0	17321	0	NA	NA	0	31248.8	10408	NA	NA	0	4440.87	0	NA	NA	4935.32	NA	0	NA	0	NA	0	0	0	NA	0	NA	NA	0	NA	NA	NA	NA	NA	NA	0	NA	NA	NA	NA	NA	0
STRG.11226	NODE_490_length_30400_cov_30.872829	0	0	0	0	0	0	0	0	0	0	429.58	0	0	256.945	0	0	0	0	217.776	0	273.332	0	0	0	0	0	0	0	0	0	0	0	0	0	0	0	0	0	0	0	0	0	NA	0	0
STRG.51409	NODE_4927_length_11693_cov_4.650971	0	NA	0	0	NA	NA	0	0	0	NA	0	NA	0	0	0	0	NA	0	192.134	0	224.011	NA	NA	NA	NA	NA	0	NA	NA	0	NA	0	0	NA	0	NA	0	0	NA	0	0	0	NA	NA	0
STRG.51643	NODE_4962_length_11652_cov_15.652410	NA	0	NA	NA	NA	NA	22.1813	0	232.101	NA	NA	NA	NA	0	0	NA	0	0	0	NA	0	NA	NA	NA	0	NA	NA	NA	NA	0	NA	NA	0	NA	NA	0	0	NA	NA	NA	0	NA	NA	NA	NA
STRG.52050	NODE_5021_length_11590_cov_40.138362	NA	0	NA	NA	1758.59	NA	NA	NA	NA	NA	NA	NA	2814.92	0	4032.98	0	NA	NA	313.246	NA	0	NA	0	0	NA	NA	NA	NA	0	0	NA	0	1250.26	0	NA	0	0	1275.68	0	0	NA	NA	NA	NA	NA
STRG.52083	NODE_5028_length_11583_cov_12.109733	882.311	NA	NA	NA	1542.38	NA	NA	NA	0	2855.25	NA	NA	NA	1282.13	NA	1158.74	NA	NA	0	NA	0	1425.11	1255.82	NA	2409.27	NA	2562.32	NA	NA	1997.87	949.101	NA	2549.99	NA	NA	NA	1891.12	2461.19	826.241	NA	0	3040.25	NA	NA	2121.18
STRG.11455	NODE_504_length_30091_cov_20.943834	NA	NA	NA	NA	NA	NA	NA	NA	NA	20593.8	NA	8951.45	NA	NA	NA	NA	NA	NA	NA	NA	NA	5119.31	7498.34	8996.26	0	14452.5	NA	10637.5	4531.01	9969.28	7191.34	4758.2	9246.1	28329.7	10975.6	12279.5	10021.8	9158.57	4165.06	10245.3	NA	NA	NA	NA	NA
STRG.52393	NODE_5069_length_11548_cov_8.891760	57.4702	NA	0	NA	NA	NA	0	52.9816	294.679	NA	0	NA	NA	NA	NA	NA	NA	NA	NA	NA	NA	NA	NA	0	0	0	NA	0	NA	0	NA	NA	NA	0	0	0	0	NA	0	0	0	0	NA	0	0
STRG.52431	NODE_5071_length_11546_cov_13.959795	0	NA	NA	NA	NA	NA	0	99.8263	31.4289	NA	0	NA	NA	NA	NA	NA	NA	NA	0	NA	NA	NA	NA	0	0	NA	NA	0	0	NA	NA	NA	NA	NA	0	0	0	NA	NA	NA	0	0	NA	0	0
STRG.52715	NODE_5124_length_11486_cov_17.502231	667.029	NA	0	0	0	NA	0	0	0	0	0	NA	0	598.943	0	NA	0	NA	0	NA	287.959	NA	0	NA	NA	NA	NA	NA	0	NA	NA	NA	NA	0	NA	0	NA	NA	NA	0	NA	0	NA	NA	0
STRG.52960	NODE_5166_length_11452_cov_10.926647	0	NA	0	NA	NA	NA	0	0	2499.67	NA	NA	NA	NA	0	NA	NA	NA	0	0	1043.32	115.298	NA	NA	NA	NA	NA	NA	NA	NA	NA	NA	NA	NA	NA	NA	NA	NA	NA	NA	NA	NA	NA	NA	NA	NA
STRG.53435	NODE_5253_length_11348_cov_6.104224	NA	NA	NA	NA	NA	NA	0	NA	NA	0	NA	NA	NA	NA	NA	0	NA	NA	669.843	NA	0	NA	NA	NA	NA	NA	NA	NA	NA	NA	NA	NA	NA	NA	NA	NA	NA	NA	0	NA	NA	NA	NA	NA	NA
STRG.53515	NODE_5265_length_11338_cov_23.269255	1733.72	1897.21	1234.97	2287.05	1293.46	1171.91	847.65	1603.22	1077.09	3489.47	893.12	1728.26	755.608	2394.02	2153.84	2259.83	3442.55	1094.82	1085.83	1322.14	565.251	503.479	508.915	226.048	510.999	482.044	163.007	85.3832	0	0	563.838	138.327	535.545	1145.48	958.285	0	529.001	192.008	446.069	190.76	260.177	229.094	625.035	493.984	1576.78
STRG.11841	NODE_527_length_29671_cov_217.220590	5768.15	7800.82	9394.91	10011.9	4814.42	18235.4	6132.18	7156.14	7892.63	12128.7	4201.31	4987.56	5256.51	5684.19	6341.19	6801.52	16526.3	4510.17	4681.23	5268.22	721.9	2085.13	4858.92	7906.48	6742.52	8800.73	4019.7	2549.84	4543.96	0	2348.63	1864.07	2501.06	15985.8	4175.85	4920.35	6877.79	NA	1643.85	7770.86	2884.64	4358.39	5315.5	2733.3	10169.3
STRG.54646	NODE_5449_length_11148_cov_10.496169	2461.79	1329.58	2225.42	2178.07	1934.53	6910.93	1719.99	2068.11	408.126	0	1097.73	1516.9	1768.51	661.306	2588.97	1313.86	6148.51	207.601	322.08	1482.42	174.466	1493.74	1205	NA	531.473	2803.06	1738.82	1370.04	1281.92	1179.6	758.479	0	1718.57	6773.75	1461.01	1826.66	1212.4	0	0	NA	1122.2	0	2521.53	2957.47	1164.86
STRG.54679	NODE_5456_length_11140_cov_35.405683	NA	NA	6482.33	NA	NA	NA	NA	NA	NA	7295.79	NA	NA	NA	NA	NA	NA	NA	NA	0	NA	NA	NA	NA	NA	NA	0	NA	NA	NA	NA	NA	NA	NA	NA	0	NA	9073.39	4088.66	1890.7	NA	NA	NA	3771.41	NA	NA
STRG.54765	NODE_5472_length_11130_cov_232.473679	0	0	0	0	0	0	0	0	0	0	0	0	72.048	99.9458	63.199	0	0	0	16.9897	0	12.3403	0	0	0	0	0	0	0	0	0	0	0	0	0	0	0	0	0	0	0	0	0	0	0	0
STRG.54838	NODE_5481_length_11125_cov_13.923577	867.954	1094.97	1150.68	0	NA	NA	3244.24	1790.47	1749.27	2609.72	NA	0	NA	1108.52	484.999	646.649	1880.32	0	0	0	0	NA	NA	NA	1032.63	NA	1760.67	5001.73	NA	NA	1216.68	0	NA	0	0	0	848.791	0	0	NA	611.79	NA	3847.76	NA	2705.45
STRG.54882	NODE_5488_length_11120_cov_7.723543	849.22	NA	733.137	2578.37	241.175	7422.46	760.072	0	1050.96	2773.51	2269.18	0	904.829	338.842	1137.16	2517.45	NA	588.37	326.471	561.731	878.751	NA	481.72	NA	762.844	NA	0	0	0	0	213.627	0	0	NA	0	0	2609.93	582.868	NA	0	2223.21	NA	0	0	NA
STRG.12176	NODE_555_length_29185_cov_8.100961	0	NA	NA	NA	NA	NA	0	0	161.662	NA	0	NA	NA	NA	NA	NA	NA	NA	0	NA	NA	NA	NA	0	0	0	NA	0	NA	NA	NA	NA	NA	NA	0	0	0	NA	0	0	NA	0	NA	0	0
STRG.12228	NODE_559_length_29117_cov_23.212305	34.3471	11.6761	36.0705	36.8707	24.1804	0	0	21.4167	0	67.4437	0	35.051	0	17.3036	0	23.7576	46.2718	41.4682	53.4733	0	66.1027	0	0	0	0	0	0	0	0	0	0	0	0	0	0	0	0	0	0	0	0	0	0	0	0
STRG.55545	NODE_5603_length_10992_cov_7.811740	0	NA	NA	NA	1093.17	0	NA	NA	0	11910.9	NA	0	1317.5	0	NA	2809.4	NA	NA	0	3508.83	84.784	NA	NA	NA	NA	NA	NA	NA	0	NA	0	NA	NA	NA	0	NA	NA	0	0	NA	NA	NA	NA	NA	NA
STRG.55910	NODE_5662_length_10936_cov_6.668780	0	NA	NA	0	0	NA	NA	NA	0	NA	NA	NA	3282.56	836.175	NA	NA	NA	NA	680.177	NA	547.304	NA	NA	NA	NA	NA	NA	NA	NA	NA	NA	0	NA	NA	NA	NA	NA	NA	NA	NA	NA	NA	NA	NA	NA
STRG.56007	NODE_5678_length_10911_cov_17.127671	274.379	NA	1401.62	5105.85	0	NA	652.922	3561.53	2575.78	NA	0	3001.87	0	0	NA	2716.24	NA	760.045	0	0	381.772	1078.57	NA	NA	2965.09	4818.4	3371.45	NA	2041.35	939.4	1742.22	NA	3499.12	NA	2901.74	4704.51	1823.83	0	NA	4385.08	NA	NA	3229.65	2119.08	NA
STRG.56136	NODE_5704_length_10885_cov_12.524007	979.647	1440.26	1783.17	713.901	0	0	668.944	367.012	321.342	2022.17	265.069	0	1649.25	376.426	369.02	1641.38	0	NA	87.66	1185.48	55.4801	0	319.522	0	522.535	0	522.058	762.148	1416.97	0	468.783	0	0	828.674	685.611	0	834.738	886.037	338.433	0	404.899	0	0	177.12	614.107
STRG.12488	NODE_571_length_28936_cov_23.782798	0	0	50.5479	0	0	0	0	28.8825	31.947	0	0	0	0	20.1509	0	64.2621	0	0	9.51355	0	38.5394	0	0	0	0	0	0	135.432	0	0	0	59.4757	0	0	0	0	45.8713	0	0	0	0	0	0	0	0
STRG.12490	NODE_571_length_28936_cov_23.782798	0	34.3058	0	0	0	0	186.876	27.5467	79.727	0	37.7651	0	0	64.2745	0	0	0	0	41.1124	64.4133	0	0	0	0	0	0	0	0	0	0	0	0	0	0	0	0	0	0	0	80.3031	0	0	0	0	0
STRG.12493	NODE_571_length_28936_cov_23.782798	98.4133	168.541	190.172	93.6753	81.618	249.462	69.6998	111.214	112.935	29.3678	28.4155	57.1904	54.9655	121.529	0	96.0002	582.254	274.669	92.0658	120.089	36.277	41.1722	305.199	82.0959	146.325	0	460.19	424.439	283.395	516.819	158.118	692.56	121.834	742.186	0	239.751	72.5819	51.0125	6.79138	124.201	90.6513	136.469	424.076	226.377	86.5996
STRG.56262	NODE_5723_length_10864_cov_8.910260	1870.18	NA	3432.45	8700.68	3066.96	NA	2598.02	3622.12	NA	3326.43	795.939	3452.66	1417.54	0	2123.27	3365.31	7162.58	0	2761.74	0	2151.94	1697.87	2208.71	5532.29	3835.32	4151.01	2668.35	2622.92	3539.54	3204.36	2089	2724.85	2738.81	NA	3080.63	0	2828.43	2565.99	1178.5	3909.55	2326.2	3392.52	2373.62	3139.39	NA
STRG.12607	NODE_577_length_28780_cov_7.741584	713.582	NA	0	NA	NA	NA	1383.69	2107.24	1059.45	NA	0	NA	NA	NA	NA	NA	NA	NA	0	NA	NA	NA	NA	605.049	1603.84	0	NA	414.053	0	0	0	NA	NA	0	1629.82	3497.11	541.868	NA	608.748	470.74	0	297.199	NA	568.211	876.012
STRG.56623	NODE_5782_length_10809_cov_16.801190	284.463	1275.03	1093.11	NA	NA	NA	1233.67	346.864	186.541	2954.15	495.826	NA	NA	0	0	979.491	5141.79	909.313	71.0087	0	20.7927	1950.39	1545.42	NA	NA	1780.43	0	960.121	1068.93	3838.02	275.826	0	1222.86	4800.52	NA	NA	1410.89	1460.73	640.87	3640.52	949.256	442.225	1724.73	3803.79	NA
STRG.56690	NODE_5794_length_10794_cov_10.858274	1980.13	2876.99	2851	NA	639.472	NA	NA	2747.78	NA	4107.32	NA	1996.81	2055.26	1090.26	1251.48	4430.41	NA	1941.17	7607.02	2845.84	267.983	NA	1865.2	NA	2151.54	2859.07	NA	NA	NA	NA	1036.65	1906.28	NA	4067.99	2110.26	NA	1492.02	1825.64	836.346	2607.74	899.946	3127.11	1739.64	NA	3993.44
STRG.56806	NODE_5812_length_10781_cov_16.276431	1531.77	NA	2485.41	2045.81	1685.87	NA	2555.53	2496.33	2436.13	NA	433.37	NA	2069.08	0	822.214	1538.65	6761.56	1074.99	0	2944.92	0	NA	1730.88	NA	1736.65	3196.01	1552.04	NA	1302.89	2546.16	898.611	2556.54	2476.99	4007.24	0	0	2597.59	NA	NA	0	0	NA	0	1914.79	NA
STRG.57237	NODE_5884_length_10715_cov_51.574015	518.464	437.525	960.523	1571.7	1228.3	1905.74	470.762	1035.57	1037.13	551.603	544.05	960.996	660.164	562.386	1113.85	2757.57	0	564.827	599.6	931.987	269.894	699.094	1181.52	972.587	1612.1	2398.54	775.002	497.879	1143.11	995.141	760.896	583.302	840.682	3147.32	534.803	1208.07	365.513	377.601	400.342	1144.67	497.947	528.869	120.868	909.815	1096.71
STRG.57318	NODE_5903_length_10693_cov_10.294040	2444.14	0	766.078	NA	0	0	423.988	0	1305.57	NA	0	1807.57	1802.27	0	708.748	441.836	3040.75	1355.18	683.243	0	166.027	NA	0	0	NA	0	NA	NA	2093.79	NA	0	0	1443.02	3244.69	NA	1749.93	NA	0	269.277	2032.42	2342.36	NA	NA	0	NA
STRG.12868	NODE_592_length_28603_cov_11.676300	3245.22	5043.43	NA	6531.69	3426.86	10976.3	3694.43	4293.96	NA	6592.59	2500.24	3326.91	3201.01	4661.38	3780.16	3059.81	9998.51	3553.02	3257.95	2205.12	2745.78	2145.03	3209.66	7619.21	4374.82	7610.23	4421.2	5018.75	4298.55	4910.35	2646.39	3270.21	3560.65	17224.1	4514.27	5969.3	4081.98	3174.69	1723.62	4223.4	2415.64	4063.95	2720.91	4300.39	6085.03
STRG.12904	NODE_594_length_28581_cov_7.753874	5735.31	NA	10073.6	0	NA	NA	3003.91	4345.79	3281.62	NA	3582.17	NA	NA	NA	NA	NA	NA	NA	NA	NA	7800.68	0	NA	7754.81	3779.24	0	NA	3647.06	NA	4631.28	0	NA	NA	12247	4866.56	3931.75	4864.94	NA	1783.14	2948.23	2716.44	4484.84	NA	5475.99	8471.17
STRG.57668	NODE_5972_length_10631_cov_7.907716	NA	NA	NA	NA	NA	NA	0	NA	NA	NA	NA	NA	0	0	0	NA	NA	NA	0	4837.08	0	NA	0	0	5150.55	0	NA	NA	NA	NA	0	NA	NA	NA	NA	NA	NA	NA	1132.39	NA	0	NA	NA	NA	0
STRG.304	NODE_6_length_132578_cov_13.547671	0	0	0	0	0	0	0	368.29	0	0	1187.89	NA	0	0	2022.52	0	0	0	0	0	158.247	0	0	0	0	0	0	0	0	0	0	0	0	0	0	0	0	0	0	0	0	0	0	0	0
STRG.13044	NODE_604_length_28328_cov_31.885969	0	0	0	0	0	0	0	0	0	0	120.647	0	0	197.947	0	514.646	0	0	143.25	0	0	0	0	0	0	0	0	NA	0	0	0	0	0	0	0	0	0	0	0	0	0	0	0	0	0
STRG.58625	NODE_6142_length_10468_cov_8.707385	0	NA	2996.43	NA	NA	NA	939.678	0	0	NA	0	0	0	0	0	0	0	0	0	1421.38	0	NA	NA	NA	NA	NA	NA	NA	NA	NA	NA	NA	NA	0	NA	NA	0	NA	NA	NA	0	NA	NA	NA	0
STRG.59239	NODE_6244_length_10375_cov_22.468992	0	0	0	0	0	0	67.3931	23.5547	0	0	144.266	0	0	0	0	0	0	0	0	0	36.0478	0	0	0	0	0	0	0	0	0	0	0	0	0	0	0	0	0	0	0	0	0	0	0	0
STRG.59504	NODE_6288_length_10335_cov_24.484825	1155.73	5529.17	2758.3	5111.78	2236.48	NA	1450.98	1527.82	1833.54	NA	3799.88	0	3315.37	369.67	994.121	NA	6923.5	NA	644.585	92.1574	164.938	1999.82	2404.47	4326.4	NA	115.559	0	0	110.623	NA	NA	2183.5	1752.79	0	231.972	5373.38	1518.32	2609.21	0	1317.08	NA	252.763	3735.69	NA	NA
STRG.59526	NODE_6292_length_10334_cov_5.273470	NA	NA	NA	0	0	NA	NA	NA	0	0	1298.58	NA	4437.33	0	1001.11	0	NA	0	0	0	0	0	NA	NA	0	0	NA	NA	NA	NA	0	NA	NA	NA	NA	0	NA	NA	NA	0	NA	NA	NA	0	6609.62
STRG.59743	NODE_6337_length_10287_cov_40.948886	NA	0	NA	0	0	NA	NA	NA	0	NA	NA	NA	0	NA	0	NA	NA	NA	242.466	NA	0	0	0	0	0	0	NA	NA	0	0	NA	0	0	0	0	NA	0	0	0	0	NA	NA	NA	NA	NA
STRG.59744	NODE_6337_length_10287_cov_40.948886	NA	0	NA	0	0	NA	NA	NA	0	NA	NA	NA	0	NA	0	NA	NA	NA	203.609	NA	0	0	0	0	0	0	NA	NA	0	0	NA	0	0	0	0	NA	0	0	0	0	NA	NA	NA	NA	NA
STRG.59891	NODE_6365_length_10261_cov_6.377915	3265.86	4389.09	4064.88	4950.8	2463.56	11066.2	3285.77	2132.67	5343.66	4625.06	2584.97	3240.52	1760.67	0	3463.2	162.904	0	1165.61	2642.76	3459.02	6267.72	2014.81	707.396	6509.94	2160.6	0	830.445	3955.7	2681.9	1114.69	1401.47	1976.3	972.084	10336.3	1383.82	3651.73	3299.39	925.534	837.959	3073.85	713.122	2491.9	1234.14	557.014	1995.11
STRG.59892	NODE_6366_length_10260_cov_24.564037	74.6707	67.5128	35.6318	76.5964	11.6119	41.7891	0	26.0957	24.5258	22.4025	0	39.1679	12.1161	66.4172	0	52.6258	66.172	0	14.4642	74.6036	0	129.406	0	0	0	0	321.557	0	0	107.35	0	69.6476	0	153.736	0	44.0128	48.0575	0	0	0	0	0	168.3	110.305	0
STRG.60251	NODE_6425_length_10213_cov_24.678382	931.171	NA	NA	1453.88	0	NA	NA	NA	NA	1700.31	NA	NA	NA	0	NA	NA	NA	NA	217.818	NA	NA	NA	2196.18	2437.42	NA	3003.13	NA	NA	0	NA	NA	NA	NA	NA	NA	NA	NA	NA	NA	NA	NA	NA	NA	NA	NA
STRG.60593	NODE_6495_length_10165_cov_4.272305	0	NA	NA	NA	NA	NA	0	87.9833	299.326	NA	NA	NA	NA	NA	NA	NA	NA	NA	NA	NA	NA	NA	NA	0	0	NA	NA	NA	NA	NA	NA	NA	NA	NA	0	0	0	NA	NA	NA	0	NA	NA	NA	0
STRG.2366	NODE_65_length_57952_cov_27.570530	0	0	0	0	0	0	0	0	0	0	0	0	0	0	0	0	0	0	293.591	0	506.851	0	0	0	0	0	NA	0	NA	0	0	NA	0	0	NA	0	0	NA	NA	NA	0	0	0	0	0
STRG.60780	NODE_6530_length_10130_cov_17.555931	4059.93	NA	6421.11	NA	NA	0	0	NA	0	NA	1449.3	NA	0	0	0	0	0	NA	0	0	0	NA	NA	NA	0	NA	NA	NA	NA	0	NA	NA	NA	NA	NA	NA	NA	NA	NA	NA	NA	0	NA	NA	NA
STRG.60980	NODE_6567_length_10094_cov_9.207491	3434.46	17779.6	11744.4	0	4366.07	NA	3108.97	3214.62	247.762	0	6811.31	NA	1358.94	3683.22	0	NA	0	NA	341.762	1627.15	81.4919	0	NA	0	0	0	NA	2146.85	NA	NA	NA	0	NA	NA	0	0	0	NA	899.588	0	819.887	NA	3464.76	NA	2903.9
STRG.61265	NODE_6614_length_10065_cov_7.300500	0	NA	NA	NA	NA	NA	0	681.959	88.8989	NA	NA	NA	NA	NA	NA	NA	NA	NA	NA	NA	NA	NA	NA	0	0	NA	NA	NA	NA	NA	NA	NA	NA	NA	NA	NA	0	NA	NA	NA	NA	0	NA	NA	0
STRG.13895	NODE_663_length_27495_cov_8.626786	6347.39	6464.87	6733.86	7799.18	5633.78	16019.5	4223.8	6863.84	5426	9135.42	3073.38	6784.81	4597.65	2582.64	4383.96	6614.48	14196.3	3053.31	2555.32	3978.5	717.862	NA	NA	10559.1	897.671	0	1743.03	0	5530.73	NA	4717.68	NA	NA	14698.3	NA	8196.23	0	5510.58	1856.7	3700.96	739.918	0	4001.31	NA	3614.72
STRG.61832	NODE_6731_length_9972_cov_10.850459	0	1004.85	NA	3460.62	0	NA	NA	0	1278.72	2642.78	237.726	NA	588.548	0	231.086	1947.68	NA	830.122	34.0465	1147.21	0	NA	0	NA	1843.47	NA	0	NA	0	NA	NA	NA	NA	NA	0	0	NA	0	NA	NA	0	NA	NA	NA	NA
STRG.61850	NODE_6738_length_9966_cov_4.481586	NA	NA	NA	NA	0	NA	NA	NA	6387.84	NA	NA	NA	NA	NA	4859.38	NA	NA	NA	1579.3	NA	0	NA	NA	NA	NA	NA	NA	NA	NA	NA	NA	NA	NA	NA	NA	NA	NA	NA	NA	NA	NA	NA	NA	NA	NA
STRG.62086	NODE_6776_length_9938_cov_8.047556	NA	NA	NA	0	0	0	0	0	0	NA	NA	NA	0	0	0	0	NA	0	0	0	391.337	0	NA	NA	NA	0	NA	NA	NA	NA	NA	NA	NA	NA	NA	NA	NA	NA	0	NA	0	NA	NA	NA	NA
STRG.62123	NODE_6784_length_9932_cov_23.387162	108.018	0	28.6539	0	202.414	407.602	307.85	201.506	276.967	142.097	266.636	0	133.713	43.7184	68.1982	122.324	0	0	365.902	394.574	234.541	0	0	548.756	0	0	0	0	172.906	0	0	0	0	0	153.627	0	0	0	0	0	0	0	0	0	0
STRG.62985	NODE_6956_length_9822_cov_6.339306	2685.46	0	3787.7	NA	3077.31	NA	NA	2715.07	NA	NA	NA	1405.79	1643.81	NA	3112.94	0	8145.12	NA	1729.17	3323.66	740.848	NA	0	5461.01	3532.8	4064.81	2778.86	NA	0	NA	0	NA	NA	9013.11	1679.16	1922.28	NA	NA	0	NA	1373.1	NA	NA	NA	NA
STRG.63227	NODE_7005_length_9783_cov_5.423931	0	879.164	0	790.174	0	0	0	0	514.407	1139.29	0	0	509.302	166.354	0	0	0	1245.8	0	0	0	NA	0	0	NA	0	NA	0	0	NA	0	0	0	0	0	0	0	0	0	0	0	0	0	0	0
STRG.63310	NODE_7021_length_9771_cov_5.508131	2454.69	NA	3051.59	4793.67	NA	NA	1567.46	2342.16	2584.42	NA	NA	NA	1980.32	0	0	2433.24	6993.44	1005.44	0	NA	0	NA	NA	4340.06	2336.77	NA	0	NA	NA	NA	NA	NA	NA	NA	NA	NA	2875.05	1743.52	NA	NA	NA	2847.81	NA	NA	0
STRG.14416	NODE_704_length_26923_cov_24.138045	0	0	0	0	0	0	0	64.0881	0	0	60.6947	0	0	0	0	0	0	0	363.989	113.086	87.3558	0	0	0	0	0	0	0	0	0	0	0	0	0	0	0	0	0	0	0	0	0	0	0	0
STRG.63554	NODE_7067_length_9742_cov_22.478889	177.147	148.697	50.5295	0	99.8186	0	120.804	76.5611	0	68.9029	50.5623	265.703	17.312	132.326	53.1009	78.9389	249.349	60.4202	14.0585	0	0	93.8677	0	502.857	0	0	0	414.15	0	0	0	0	736.904	743.647	544.94	0	0	0	0	0	0	183.642	0	167.794	425.341
STRG.63743	NODE_7102_length_9726_cov_70.629304	0	189.853	0	0	274.427	0	464.005	0	0	0	118.984	NA	762.857	0	178.98	2538.71	NA	NA	154.581	2728.8	0	NA	NA	NA	NA	0	NA	NA	0	NA	0	NA	NA	2271.94	NA	NA	NA	NA	NA	NA	NA	0	NA	NA	NA
STRG.63747	NODE_7103_length_9726_cov_8.774584	0	NA	NA	NA	NA	NA	0	0	59.4212	NA	NA	NA	NA	NA	NA	NA	NA	NA	0	NA	NA	NA	NA	0	0	0	NA	0	0	NA	NA	NA	NA	NA	0	0	0	NA	NA	0	0	0	NA	0	0
STRG.14569	NODE_714_length_26807_cov_15.021980	0	NA	0	NA	0	0	1086.32	NA	226.207	NA	0	NA	0	0	0	0	NA	NA	90.6898	0	134.612	NA	NA	0	0	0	NA	NA	NA	NA	0	NA	0	0	0	0	0	0	NA	0	NA	NA	NA	0	NA
STRG.64800	NODE_7316_length_9576_cov_10.457935	NA	1253.15	3483.69	NA	1555.96	0	0	NA	NA	0	NA	NA	NA	NA	NA	2781.79	NA	713.076	0	0	0	NA	NA	3887.92	0	1970.46	0	2442.62	NA	557.288	NA	NA	NA	NA	2342.61	NA	NA	NA	0	NA	NA	NA	NA	NA	NA
STRG.64826	NODE_7321_length_9573_cov_20.797121	NA	NA	NA	0	NA	NA	0	0	NA	NA	527.811	NA	0	0	0	NA	NA	NA	232.572	NA	0	NA	NA	NA	NA	NA	NA	NA	NA	NA	NA	NA	NA	NA	NA	NA	NA	0	NA	NA	NA	NA	NA	NA	NA
STRG.14991	NODE_743_length_26333_cov_25.122536	118.717	0	90.3818	232.227	0	0	0	0	0	0	0	0	0	59.2256	79.7846	99.493	0	0	15.483	0	0	0	235.604	0	0	0	0	0	0	0	0	505.87	0	477.612	0	0	0	0	0	0	0	0	0	105.189	0
STRG.65809	NODE_7524_length_9436_cov_6.979746	1050.62	1786.25	800.372	2808.43	1490.46	9369.46	507.371	1779.33	0	1834.63	515.244	1523.63	1275.12	1404.42	1811.47	74.7399	0	0	916.996	791.161	2024.9	687.423	2182.08	462.812	1843.63	2316.25	1945.76	2024.94	2216.3	1851.1	1454.46	1920.68	1497.69	6957.46	1857.61	2772.92	1963.84	1430.39	1049.52	3098.49	1175.63	1825.45	1257.93	1228.29	2356.31
STRG.15164	NODE_753_length_26246_cov_31.214425	1271.09	0	NA	NA	0	NA	NA	NA	NA	0	NA	0	3472.57	2022.98	0	NA	NA	NA	763.129	0	566.364	155.614	NA	0	NA	NA	0	NA	0	NA	NA	0	0	NA	NA	NA	NA	NA	NA	0	NA	NA	NA	0	0
STRG.65931	NODE_7552_length_9413_cov_4.755503	3057.65	NA	NA	NA	NA	NA	1031.11	NA	0	NA	NA	NA	2927.64	0	NA	NA	NA	NA	0	NA	0	NA	NA	NA	4207.77	NA	NA	NA	NA	NA	NA	NA	NA	NA	NA	NA	0	NA	1560.23	NA	NA	NA	NA	NA	NA
STRG.66109	NODE_7586_length_9390_cov_101.432994	0	0	NA	0	0	0	0	0	0	0	0	NA	0	0	469.53	0	0	0	0	0	62.3922	0	0	0	0	0	0	0	0	0	0	0	0	0	0	0	0	0	0	0	NA	0	0	0	0
STRG.66217	NODE_7610_length_9369_cov_22.816942	1680.64	2155.56	3758.9	1510.39	2952.2	4805.11	2279.62	3482.03	3412.87	2812.34	1148.71	1735.41	1928.48	1191.4	3407.87	2633.71	2834.62	1332.63	965.585	2725.3	1030.01	285.768	770.175	0	0	2763.5	497.347	0	0	0	395.013	0	NA	2235.01	0	444.878	894.426	0	251.624	145.381	0	583.36	0	612.922	2242.16
STRG.15343	NODE_764_length_26145_cov_22.992143	0	0	0	0	0	0	0	0	0	0	28.4118	0	56.9618	160.599	0	53.6674	0	0	352.153	0	109.532	0	0	0	0	0	0	0	0	0	0	0	0	0	0	0	0	0	0	0	0	0	0	0	0
STRG.66426	NODE_7650_length_9347_cov_7.696513	1238.32	0	2805.76	4277.73	1631.53	6513.43	2609.47	3201.86	3230.5	4002.91	1349.65	0	2182.81	43.4166	1836.56	0	NA	258.959	0	260.447	0	1106.47	1863.07	4081.02	2560.04	3220.94	1971.44	2419.13	2075.37	2130.58	1598.14	2089.8	94.1272	6664.26	2347.09	2800.27	2422.64	1938.76	933.163	2574.25	1429.53	2364.48	1685.41	2141.95	2999.32
STRG.15388	NODE_766_length_26138_cov_24.017061	161.152	357.431	236.782	447.353	126.043	192.274	0	122.426	0	109.498	182.185	216.198	185.164	133.235	84.3993	247.204	187.594	257.332	0	197.893	147.065	0	0	0	0	0	0	0	0	0	243.663	0	0	0	0	0	0	0	0	0	290.62	160.317	0	81.6371	517.395
STRG.66563	NODE_7684_length_9332_cov_30.306780	251.081	0	0	0	NA	NA	0	NA	0	NA	NA	383.17	0	0	555.388	NA	NA	423.104	325.643	0	213.696	NA	NA	2346.69	NA	NA	NA	NA	NA	0	NA	NA	NA	NA	NA	NA	0	NA	NA	NA	NA	NA	NA	NA	NA
STRG.66806	NODE_7743_length_9298_cov_13.058098	NA	NA	0	0	NA	0	NA	987.542	0	0	439.33	NA	NA	0	NA	3446.74	NA	692.427	0	0	0	NA	0	NA	3005.72	0	NA	0	NA	0	NA	NA	NA	NA	NA	NA	NA	NA	NA	NA	NA	NA	NA	0	NA
STRG.67095	NODE_7812_length_9248_cov_27.763624	NA	NA	4781.47	NA	NA	NA	4563.26	NA	NA	0	NA	NA	NA	NA	NA	0	NA	NA	0	NA	0	NA	NA	NA	NA	NA	NA	0	NA	NA	NA	NA	3327.32	NA	NA	NA	NA	NA	0	NA	NA	NA	NA	0	NA
STRG.15619	NODE_782_length_25969_cov_11.046307	0	1026.4	NA	0	483.171	0	0	NA	NA	5943.38	NA	1946.51	NA	0	0	NA	NA	NA	0	NA	0	1922.95	2034.03	NA	NA	NA	1781.99	2771.52	2754.87	NA	1379.69	NA	NA	NA	4145.15	4598.44	2319.57	2031.63	1287.34	4459.98	2512.71	4291.2	0	2275.08	4230.85
STRG.67160	NODE_7824_length_9242_cov_8.338522	282.246	0	268.334	0	425.214	2245.56	252.671	0	125.378	0	60.7512	0	3.7437	0	0	630.298	2849.17	6.43635	0	0	0	0	0	1220.01	487.236	1412.78	304.204	0	0	0	0	560.945	543.87	0	1281.9	0	0	233.126	89.7639	717.863	626.488	0	0	0	252.095
STRG.67398	NODE_7886_length_9202_cov_10.555264	0	NA	NA	NA	NA	NA	0	436.921	210.088	NA	0	NA	3530.11	NA	NA	NA	NA	NA	0	0	0	NA	NA	0	0	NA	NA	NA	NA	NA	NA	NA	NA	NA	0	NA	0	0	NA	0	0	0	NA	NA	0
STRG.67668	NODE_7942_length_9167_cov_22.423617	NA	4174.65	4451.47	5276.91	NA	NA	NA	NA	NA	4805.34	NA	NA	2573.96	NA	NA	3136.14	NA	NA	0	NA	NA	1233.27	2235.67	NA	NA	NA	NA	4168.19	NA	NA	1814.37	NA	2910.36	NA	2723.36	NA	2888.23	2105.11	1174.12	4450.58	1584.47	0	NA	NA	3977.03
STRG.67873	NODE_7987_length_9141_cov_7.343716	0	0	NA	NA	634.276	0	0	NA	NA	NA	NA	NA	NA	NA	NA	NA	0	NA	0	NA	144.672	NA	0	NA	NA	0	0	NA	3685.16	NA	NA	562.794	0	0	NA	NA	NA	NA	NA	NA	NA	NA	NA	NA	0
STRG.15852	NODE_799_length_25816_cov_14.703466	268.852	349.706	262.918	0	0	0	32.0746	0	39.4249	0	40.3482	0	362.775	282.479	0	223.018	0	129.013	61.9408	468.421	0	0	0	0	0	0	0	0	0	0	18.8814	0	0	1506.12	0	0	0	0	0	125.075	0	0	0	0	0
STRG.67913	NODE_7991_length_9139_cov_7.197380	0	NA	NA	NA	NA	NA	0	66.5124	50.3877	NA	0	NA	NA	NA	NA	NA	NA	NA	0	NA	NA	NA	NA	0	0	0	NA	0	NA	NA	NA	NA	NA	NA	0	0	0	NA	NA	NA	NA	0	NA	0	0
STRG.15860	NODE_800_length_25798_cov_24.606340	0	0	0	0	0	0	0	22.2631	0	0	0	0	0	129.568	0	0	0	0	61.9543	0	17.7894	0	0	0	0	0	0	0	0	0	0	0	0	0	0	0	0	0	49.8514	0	0	0	0	0	0
STRG.15873	NODE_800_length_25798_cov_24.606340	0	20.6026	0	0	0	0	0	0	0	55.6336	2.1215	37.6962	1.10236	0	12.2164	34.2288	1.84263	51.801	20.1657	0	0	0	0	100.885	0	0	0	0	0	6.50924	0	0	0	0	0	0	2.08723	0	0	0	0	0	0	0	81.9275
STRG.68108	NODE_8043_length_9105_cov_146.021326	112.441	0	0	0	0	0	0	0	0	0	0	0	0	90.4822	0	0	0	0	4.7394	0	0	0	0	NA	0	0	0	0	0	0	0	0	0	0	0	0	0	0	0	NA	0	0	0	0	0
STRG.16029	NODE_812_length_25636_cov_11.151753	7375.27	8178.74	0	15135.7	6878.03	18190.4	7624.25	2041.71	0	12658.2	1151.88	7323.79	6794.97	9016.05	6430.34	5401.98	22401.7	0	7414.47	2112.55	404.465	3849.81	6521.37	13474.4	8554.03	11093	6713.35	8048.67	6993.36	7396.55	5316.23	6796.67	6862.26	20850.5	7704.19	9032.5	8079.17	6515.13	3124.13	8372.85	4732.38	8203.81	5577.04	7456.81	11062.3
STRG.68514	NODE_8126_length_9047_cov_9.968194	8697.83	2493	2540.81	NA	NA	NA	1735.9	NA	873.259	NA	5947.22	NA	3964.79	NA	NA	NA	NA	841.561	0	NA	0	0	NA	NA	NA	544.198	NA	0	NA	NA	NA	0	NA	NA	NA	NA	0	NA	0	0	NA	0	466.052	0	NA
STRG.68973	NODE_8218_length_8994_cov_7.821792	2258.15	NA	NA	2837.18	2510.53	4991.43	0	0	0	NA	621.897	1706.11	1770.83	1975.66	1386.45	NA	0	952.483	0	0	37.4955	1271.31	1863.2	NA	1446.82	3599.54	1692.43	1896.46	2399.91	NA	0	NA	1521.68	NA	0	0	2731.79	0	548.018	NA	1693.08	0	NA	1787.81	3817.4
STRG.69121	NODE_8247_length_8978_cov_54.048975	0	NA	0	0	213.007	0	0	0	0	0	0	0	0	0	127.524	53.3239	0	0	36.5243	0	9.68344	0	0	0	NA	0	0	0	0	0	0	0	0	0	0	0	0	0	0	0	0	0	NA	0	0
STRG.16167	NODE_826_length_25482_cov_23.127699	158.642	364.807	471.762	310.155	164.426	36.3997	326.198	493.178	387.433	836.563	291.638	218.38	252.512	301.067	302.9	249.54	339.314	369.527	82.8471	426.316	21.8523	0	0	141.171	150.049	0	0	0	0	82.411	0	90.828	0	89.3957	0	63.6867	184.68	0	0	0	53.0788	184.376	154.997	126.235	55.424
STRG.69797	NODE_8404_length_8897_cov_5.163085	77.1741	247.999	0	1588.91	1013.82	NA	107.576	0	253.386	0	0	0	1887.13	3739.71	888.53	0	5132.72	0	785.331	696.115	0	955.273	415.364	NA	3052.65	3616.64	0	938.623	427.73	0	63.3322	0	370.436	3800.31	0	NA	1026.76	841.926	499.279	2914.94	86.3877	0	0	1427.37	3166.7
STRG.69921	NODE_8432_length_8882_cov_42.490087	0	NA	0	0	0	0	0	0	NA	0	0	0	0	0	0	0	0	0	0	722.174	14.9353	NA	0	0	0	0	NA	NA	0	NA	NA	0	NA	0	NA	NA	NA	NA	0	NA	NA	NA	NA	0	NA
STRG.69923	NODE_8432_length_8882_cov_42.490087	0	NA	0	0	0	0	0	114.549	NA	0	81.8334	0	0	0	0	0	0	0	63.5818	0	23.0944	NA	0	0	0	0	NA	NA	0	NA	NA	0	NA	0	NA	NA	NA	NA	0	NA	NA	NA	NA	0	NA
STRG.69930	NODE_8433_length_8882_cov_16.576753	1412.64	0	0	0	NA	NA	0	0	0	NA	0	NA	0	0	0	NA	NA	0	0	0	0	NA	NA	NA	NA	NA	0	NA	0	0	0	NA	NA	NA	0	NA	NA	NA	NA	NA	NA	NA	NA	NA	NA
STRG.16612	NODE_857_length_25059_cov_10.079187	2842.03	4457.7	12201.9	6335.86	6542.03	NA	NA	5837.89	NA	10201.5	2978.68	3911.68	NA	4215.63	4156.03	NA	16569.6	3565.04	1055.39	5551.66	2703.45	1817.46	4646.86	NA	0	9851.21	8755.77	NA	0	3210.99	6304.08	7306.43	7109.25	NA	5917.12	11668	8505.08	6401.06	3469.07	11085.8	4351.5	8701.38	5893.65	7793.61	NA
STRG.70937	NODE_8654_length_8760_cov_18.961631	1100.44	2829.62	3810.78	3683.7	1864.18	7602.38	0	NA	NA	4446.27	958.939	1117.13	NA	1747.09	NA	1780.32	0	1477.29	964.195	1364.83	NA	678.216	NA	NA	NA	2465.44	925.35	NA	NA	NA	1766.05	NA	NA	NA	NA	NA	NA	NA	1111.97	NA	NA	0	NA	2183.65	2590.38
STRG.16791	NODE_870_length_24860_cov_23.888531	0	0	0	0	0	0	124.225	0	79.3396	125.205	0	0	0	30.4857	0	0	0	0	165.154	0	127.381	0	0	0	0	0	0	0	0	0	0	0	0	0	0	0	0	0	0	0	0	0	0	0	0
STRG.2916	NODE_88_length_53737_cov_25.150497	0	0	0	0	0	0	0	0	0	0	0	73.8417	72.1877	0	0	0	152.345	0	0	0	0	0	0	0	0	52.8701	0	0	0	0	0	0	0	0	0	0	0	0	0	0	0	0	0	0	0
STRG.71616	NODE_8822_length_8658_cov_22.718587	1037.07	1344.04	1270.2	1670.1	996.541	1615.18	853.267	1305.17	1222.92	2384.18	601.82	926.587	1060.89	1013.21	1181.61	1070.83	3296.86	721.702	620.687	1007.8	278.657	634.374	1007.32	1405.94	993.605	914.836	1091.99	1538.49	1271.28	1094.62	747.214	1050.06	1120.23	2939.31	953.403	1009.92	1262.8	1042.24	529.271	726.372	723.28	1080.35	697.763	1075.26	900.624
STRG.71764	NODE_8858_length_8640_cov_6.176587	161.728	NA	0	0	NA	NA	1405.5	99.1844	193.138	NA	0	NA	0	NA	0	NA	NA	NA	139.066	0	0	NA	NA	NA	NA	NA	NA	NA	NA	NA	0	NA	NA	NA	NA	0	NA	NA	NA	NA	0	NA	NA	NA	0
STRG.71871	NODE_8882_length_8624_cov_131.009219	1639.76	2295.27	2402.92	3363.85	1520.75	3180.23	1501.96	2424.42	1766.36	3524.52	907.082	1789.83	1031.62	2057.08	1651.22	1808.11	4530.82	1368.6	707.388	1756.35	107.933	940.844	1667.52	3559.43	3071.98	2727.57	762.807	NA	0	2117.96	1064.18	816.402	1272.29	4762.64	0	940.563	779.545	1496.6	1029.18	1342.86	839.277	1848.4	1402.41	1592.17	3925.55
STRG.72368	NODE_9007_length_8556_cov_8.449359	NA	NA	NA	NA	NA	NA	NA	NA	0	NA	NA	0	NA	0	NA	NA	NA	NA	972.417	0	634.279	NA	NA	NA	NA	NA	NA	NA	NA	NA	NA	NA	NA	NA	NA	NA	NA	NA	NA	0	NA	NA	NA	NA	NA
STRG.72501	NODE_9031_length_8544_cov_13.276711	1940.55	2584.21	2140.29	1721.14	1952.66	9637.3	1810.79	2337.11	2823.49	3330.63	474.297	2082.95	1755.88	1686.03	2189.17	2208.18	4025.21	1143.81	1186.58	1589.86	587.161	1140.36	1813.58	3998.74	1161.21	2913.62	1933.7	2154.73	1422.1	1678.42	1462	1964.5	1617.93	6456.28	2302.19	1768.09	1406.51	1846.8	922.57	1533.81	708.209	457	1339.82	1964.1	2455.19
STRG.72505	NODE_9036_length_8542_cov_4.898551	0	NA	0	0	NA	NA	0	0	0	NA	0	0	680.751	NA	NA	2186.82	0	0	0	NA	NA	0	NA	NA	NA	NA	NA	NA	NA	NA	NA	0	NA	NA	NA	NA	NA	NA	NA	NA	NA	NA	NA	NA	NA
STRG.72657	NODE_9077_length_8519_cov_9.235704	0	0	0	0	0	NA	306.479	2292.36	267.386	0	0	NA	249.827	0	0	2833.16	NA	NA	0	0	0	0	NA	0	NA	0	NA	0	0	0	0	NA	NA	0	0	NA	NA	NA	NA	0	0	0	NA	0	0
STRG.72782	NODE_9109_length_8502_cov_5.538534	NA	3011.06	3749.63	0	NA	NA	NA	0	NA	6769.28	745.461	2661.93	1428.72	877.623	0	2129.3	0	1203.09	0	NA	NA	332.226	NA	1034.8	NA	NA	NA	NA	NA	NA	NA	NA	NA	NA	NA	NA	1604.31	NA	280.59	NA	2046.6	1.29685e+07	0	NA	NA
STRG.17244	NODE_913_length_24349_cov_23.820491	0	0	0	0	0	0	0	0	24.9307	0	0	10.7022	6.35063	0	0	0	0	0	54.4894	0	65.7538	0	0	0	0	0	0	0	0	0	0	0	0	0	0	0	0	0	0	0	0	0	0	0	0
STRG.72982	NODE_9157_length_8473_cov_10.448800	0	NA	NA	0	NA	NA	172.892	294.876	358.334	NA	0	NA	406.047	0	NA	NA	NA	NA	0	0	0	NA	NA	0	NA	NA	NA	NA	NA	NA	NA	NA	NA	NA	NA	NA	0	NA	NA	0	0	0	NA	NA	0
STRG.73108	NODE_9182_length_8457_cov_36.365627	0	NA	NA	NA	0	NA	NA	NA	NA	NA	0	NA	NA	NA	NA	NA	NA	NA	290.097	NA	0	NA	NA	NA	NA	NA	NA	NA	NA	NA	0	NA	NA	NA	0	NA	NA	NA	NA	NA	NA	NA	NA	NA	NA
STRG.17397	NODE_923_length_24219_cov_24.715072	332.271	NA	0	0	0	NA	0	0	0	0	337.397	0	1378.7	0	0	0	NA	0	91.956	0	7.61279	NA	0	0	NA	0	NA	NA	NA	NA	NA	0	NA	0	NA	NA	NA	0	0	NA	0	NA	0	NA	0
STRG.73476	NODE_9262_length_8422_cov_14.303215	0	281.519	224.54	204.035	NA	NA	164.744	203.37	0	460.073	NA	0	2784.52	249.084	118.296	411.006	250.325	571.605	0	0	0	NA	0	NA	1027.87	NA	0	NA	NA	NA	245.077	0	NA	NA	0	0	578.812	NA	353.296	0	244.67	NA	0	NA	417.676
STRG.73697	NODE_9310_length_8395_cov_6.279137	NA	0	0	NA	NA	NA	158.03	0	0	NA	711.896	0	0	0	NA	0	0	164.781	0	565.138	0	NA	NA	NA	NA	NA	NA	NA	NA	NA	NA	NA	NA	0	NA	NA	NA	0	NA	NA	NA	NA	NA	NA	NA
STRG.73874	NODE_9358_length_8371_cov_28.322391	1686.05	2208.61	3025.63	2751.96	2054.18	2697.18	1686.58	2352.43	1628.83	2735.08	907.037	779.793	976.287	1239.01	914.894	949.808	2686.59	664.093	163.722	1586.42	146.354	823.6	1103.73	1440.52	1488.28	1239.75	1162.69	2556.17	382.273	2314.91	1314.09	3214.44	1265.72	3963.2	1396.87	1551.38	2133.64	2413.63	682.94	1566.51	810.338	1442.87	1371.74	2355.44	2937.15
STRG.73954	NODE_9374_length_8365_cov_6.170758	0	NA	0	0	0	NA	0	433.553	0	0	0	0	0	0	0	0	0	NA	159.026	0	0	0	NA	NA	0	NA	0	0	NA	0	NA	NA	0	0	0	0	0	0	NA	NA	0	0	NA	0	0
STRG.3069	NODE_94_length_52693_cov_23.942437	0	0	0	0	84.3655	297.734	157.245	0	0	0	0	0	0	48.7689	55.8067	215.672	74.2153	0	113.559	0	0	0	0	256.579	0	0	0	0	200.938	0	0	196.63	0	0	273.55	0	0	82.8944	0	0	0	0	0	85.0739	0
STRG.74558	NODE_9523_length_8297_cov_116.107256	0	0	0	0	0	0	0	0	167.566	0	55.0598	0	30.1717	131.701	0	0	NA	0	75.8642	0	51.8323	0	0	0	0	0	0	0	0	0	0	0	0	0	0	0	0	0	0	0	0	0	NA	0	0
STRG.74619	NODE_9537_length_8292_cov_6.709239	0	NA	0	0	0	NA	224.303	0	172.078	0	0	0	0	0	436.483	0	NA	0	87.9297	NA	0	NA	NA	NA	NA	NA	NA	NA	NA	NA	0	NA	NA	NA	0	0	NA	NA	NA	NA	NA	0	NA	0	0
STRG.17804	NODE_959_length_23704_cov_10.183644	0	57.0133	0	0	0	0	0	0	0	0	55.2399	58.4155	0	0	0	7.32462	0	0	0	28.307	0	0	0	0	0	0	0	0	0	0	0	99.1889	0	0	47.7508	0	0	0	0	0	0	14.3423	0	12.7949	0
STRG.74928	NODE_9608_length_8266_cov_21.924613	0	22.5962	0	0	2.31883	0	0	0	0	0	0	0	0	13.6143	20.2176	0	0	0	72.0173	0	23.537	0	0	0	0	0	0	23.0227	0	0	0	0	0	0	0	0	0	0	0	0	0	0	0	0	0
STRG.17828	NODE_961_length_23698_cov_7.387683	0	NA	NA	0	NA	NA	0	110.135	56.1751	0	0	NA	NA	NA	0	0	NA	NA	0	0	0	NA	NA	0	0	NA	NA	0	0	NA	NA	NA	NA	NA	0	0	0	NA	0	0	0	0	NA	0	0
STRG.17831	NODE_961_length_23698_cov_7.387683	0	NA	NA	0	NA	NA	0	80.6636	200.364	0	0	NA	NA	NA	0	0	NA	NA	0	0	0	NA	NA	0	0	NA	NA	0	0	NA	NA	NA	NA	NA	0	0	0	NA	0	0	0	0	NA	0	0
STRG.75362	NODE_9700_length_8216_cov_140.840338	1605.71	1804.53	1891.84	1864.84	2050.79	1968.84	1854.12	2391.22	2073.57	1721.77	988.092	961.596	778.136	1699.38	1592.84	792.412	0	1285.95	695.789	971.331	550.541	0	711.659	0	1090.29	612.99	NA	NA	0	NA	NA	NA	232.624	NA	975.124	0	0	0	728.457	0	NA	0	NA	669.499	0
STRG.75599	NODE_9753_length_8191_cov_10.870329	NA	NA	4718.19	0	3004.13	NA	NA	NA	NA	NA	0	NA	NA	NA	NA	NA	NA	NA	0	NA	0	NA	NA	NA	NA	NA	NA	0	0	NA	NA	NA	NA	0	NA	NA	NA	0	0	NA	NA	NA	0	NA	0
STRG.75650	NODE_9768_length_8184_cov_19.856563	601.711	NA	NA	0	0	2557.53	485.474	706.676	790.989	NA	354.26	NA	614.965	578.236	NA	85.6092	NA	NA	635.406	353.664	336.663	NA	NA	0	NA	NA	NA	NA	NA	NA	NA	NA	NA	NA	1374.16	0	NA	0	NA	0	NA	NA	NA	0	0
STRG.3185	NODE_98_length_52244_cov_31.368890	986.084	0	0	0	0	0	0	0	0	0	0	0	0	0	0	0	0	0	0	0	0	0	0	0	0	0	0	NA	0	0	0	2340.02	1589.07	1402.36	0	0	0	0	0	NA	0	0	0	0	NA
STRG.3202	NODE_98_length_52244_cov_31.368890	294.974	3477.51	0	2090.63	3366.68	13653.8	0	0	0	0	1647.88	1196.25	519.679	0	0	3339.26	0	0	169.63	3873.92	65.0611	0	0	0	0	763.833	0	NA	1068.56	0	0	0	0	0	0	0	0	0	0	NA	0	0	0	0	NA
STRG.75860	NODE_9817_length_8156_cov_8.645106	NA	NA	NA	0	0	NA	NA	NA	NA	0	594.085	432.514	0	NA	0	NA	NA	NA	0	NA	0	NA	NA	NA	0	0	NA	2361.39	2126.17	0	NA	0	NA	NA	NA	NA	NA	NA	NA	NA	NA	NA	NA	NA	0
STRG.75916	NODE_9828_length_8153_cov_4.785009	1943.48	2595.66	2784.96	3804.63	1572.49	5589.33	1711.38	1528.23	1141.34	2596.84	856.921	2195.13	1654.74	1856.92	1067.68	1320.84	5628.88	1647.21	290.563	1538.75	218.788	676.369	962.662	2005.45	2171.15	1739.04	1401.33	1721.72	1103.61	1787.98	1365.74	1247.19	634.542	3859.38	381.113	2194.17	2061.56	852.898	691.768	1670.99	1306.5	1594.97	1131.06	1597.97	0
STRG.76076	NODE_9865_length_8135_cov_225.282302	0	14.5466	0	0	1.83481	0	0	10.8105	0	14.6786	4.25639	0	0	45.5889	16.643	0	0	11.5601	56.0501	0	34.4213	0	0	0	0	0	0	0	0	0	0	0	0	0	0	0	0	0	0	0	0	0	0	0	0
STRG.76159	NODE_9889_length_8127_cov_39.973489	0	NA	0	0	NA	5912.58	133.389	0	703.86	0	315.912	0	281.145	816.853	0	316.91	0	0	144.61	292.549	214.719	0	0	0	0	0	NA	0	0	0	0	0	0	0	0	0	NA	0	NA	0	NA	NA	0	0	0
STRG.76203	NODE_9900_length_8120_cov_29.865840	0	NA	NA	NA	0	NA	0	0	279.542	NA	0	NA	0	0	107.5	0	NA	NA	103.574	NA	0	NA	0	NA	0	NA	NA	NA	NA	NA	0	NA	NA	NA	NA	NA	NA	NA	NA	NA	NA	NA	NA	1123.48	NA

## Sheet: itsRNA_TPM_raw
sRNA_ID	Contig	s1a1	s1a2	s1a3	s1b1	s1b2	s1b3	s9b1	s9b2	s9b3	s13a1	s13a2	s13a3	s13b1	s13b2	s13b3	s17a1	s17a2	s17a3	s17b1	s17b2	s17b3	s2017-9am1	s2017-9am2	s2017-9am3	s2017-9am4	s2017-9am5	s2017-9am6	s2017-9am7	s2017-9am8	s2017-9am9	s2017-9am10	s2017-9am11	s2017-9am12	s2017-9pm1	s2017-9pm2	s2017-9pm3	s2017-9pm4	s2017-9pm5	s2017-9pm6	s2017-9pm7	s2017-9pm8	s2017-9pm9	s2017-9pm10	s2017-9pm11	s2017-9pm12
STRG.116	NODE_1_length_282097_cov_10.011800	0	0	0	0	0	0	0	0	0	0	73.269	0	162.105	0	0	393.495	0	0	0	0	0	0	0	0	0	0	342.112	0	0	0	0	0	0	0	0	0	0	0	0	0	0	0	0	0	0
STRG.3279	NODE_100_length_52167_cov_17.156970	0	9.976	19.2545	0	2.44405	0	232.319	279.618	99.0265	0	4.89858	121.908	15.3649	158.484	19.5574	144.248	0	0	122.28	1.61542	79.9144	0	0	0	0	0	0	0	180.984	0	0	0	0	0	203.957	0	0	0	41.9367	0	0	161.43	0	0	0
STRG.76768	NODE_10033_length_8069_cov_30.712254	61492.6	38823.6	18662.7	69952	7312.82	23062.9	53861	75785.2	52540.6	32744.6	14186.1	8489.67	13875.7	51034.9	27648	12454.8	51303.8	11109.9	14094.7	46446.8	5721.32	34640	41553.1	40110.2	54435.6	44350.8	33436.3	51452.1	42239	49484.5	31023.2	20050.4	48717.3	34536.8	49611.5	39737.2	58806	54717.6	12610.1	38393.3	74009.7	33730.1	52408.2	15002.3	62266.8
STRG.76849	NODE_10049_length_8061_cov_14.166000	0	0	307.254	0	0	0	0	0	0	0	80.596	146.323	0	0	0	0	0	0	0	0	0	165.658	0	0	0	0	0	0	0	0	0	0	0	0	0	0	0	0	197.46	0	0	0	0	0	0
STRG.76851	NODE_10050_length_8060_cov_4.411368	84.6145	0	0	0	0	0	0	0	0	0	0	0	0	0	0	0	550.341	502.259	0	0	0	0	0	0	0	0	0	0	0	0	0	0	0	0	0	0	0	0	0	0	0	0	0	0	0
STRG.76888	NODE_10063_length_8054_cov_18.553569	2958.51	1927.1	1308.21	572.75	719.619	1198.06	3962.37	2009.65	0	1006.03	2044.14	2236.4	4047.6	1194.76	1840.29	852.577	2939.43	207.467	1903.77	4712.33	1357.1	1662.12	4742.93	4108.08	2784.72	2571.02	2447.59	3897.29	1587.71	698.575	3095.39	14365.3	9918.48	4182.27	1847.35	2604.22	3603.58	4675.43	1911.49	2760.51	4325.72	12052	2636.89	3861.31	420.039
STRG.18418	NODE_1009_length_23319_cov_10.051582	21.2902	78.0755	210.448	710.315	15.468	0	0	0	78.3625	0	0	240.094	0	314.797	53.4322	56.3528	0	0	29.2151	68.2312	0	0	0	0	0	0	0	0	0	0	0	0	0	0	0	0	0	0	0	0	0	0	0	0	0
STRG.77219	NODE_10137_length_8018_cov_16.392817	0	0	0	401.157	0	0	81.9012	0	0	0	0	0	0	0	20.2451	0	0	0	0	0	693.339	0	0	0	0	0	0	0	0	0	0	0	0	0	0	0	0	0	0	0	0	0	0	0	0
STRG.18529	NODE_1018_length_23197_cov_10.667142	4931.81	125.642	6122.77	2258.33	645.634	2643.03	6486.35	4824.64	8569.42	2596.97	3439.31	348.322	12384.2	3892.37	1285.66	6676.13	749.589	1862.74	2043.99	3852.04	1426.39	1047.17	198.439	1061.1	4991.52	8544.14	2446.63	852.7	695.599	2107.15	593.659	0	2387.82	6893.48	937.789	2414.42	1224.21	3415.19	0	2655.59	755.87	367.897	1505.19	1671.05	1552.52
STRG.18587	NODE_1021_length_23173_cov_10.861536	398.507	0	0	0	0	0	0	0	0	0	51.8441	0	0	0	0	0	0	0	0	0	365	0	0	0	0	0	0	0	0	0	0	0	0	0	0	0	0	0	0	0	0	0	0	0	0
STRG.77675	NODE_10254_length_7963_cov_36.557284	447.682	2784.59	0	217.072	0	0	91.0363	86.1501	105.695	660.316	0	439.277	52.8578	0	1006.03	104.609	225.028	1196.36	268.805	86.2938	0	0	0	0	135.545	0	0	0	0	0	144.578	0	0	346.513	0	0	0	0	0	0	0	0	0	0	172.918
STRG.77697	NODE_10255_length_7963_cov_23.262519	0	0	0	0	0	0	406.427	99.1962	0	84.6919	0	0	44.9311	227.07	69.4923	0	0	0	1122.34	44.99	220.427	0	0	0	0	0	0	237.502	0	0	0	0	0	0	0	0	0	0	0	0	0	146.026	0	0	0
STRG.78163	NODE_10375_length_7915_cov_20.324427	125.245	0	0	0	0	0	55.6928	516.9	0	0	0	0	0	0	0	0	0	0	0	0	0	0	0	0	0	0	0	0	0	0	0	0	0	0	0	0	0	0	0	0	0	0	0	0	0
STRG.78386	NODE_10433_length_7896_cov_22.681801	141.638	136.224	0	0	0	0	0	72.5529	88.3814	389.223	56.0588	384.947	262.622	173.759	160.335	120.426	733.102	67.0922	80.5579	143.052	0	0	0	0	0	0	0	219.932	0	166.373	0	0	0	0	0	0	0	0	0	126.762	0	230.436	159.611	492.285	0
STRG.78564	NODE_10473_length_7880_cov_6.235527	1040.14	551.862	0	3140.69	230.73	0	1295.88	1266.76	441.461	887.735	206.175	0	242.572	802.415	464.151	231.591	443.724	366.725	586.982	882.429	0	370.573	0	1381.71	1511.04	988.831	0	0	562.17	1047.53	0	0	537.212	691.436	329.689	279.567	0	565.087	368.652	598.932	957.927	773.152	0	595.48	368.641
STRG.78650	NODE_10494_length_7870_cov_4.297249	586.482	0	301.457	0	167.858	0	141.859	0	330.149	0	316.522	0	0	0	0	0	0	0	0	0	0	0	0	0	0	0	0	0	0	0	0	0	0	0	0	0	0	0	0	0	0	0	0	0	0
STRG.3367	NODE_105_length_51778_cov_8.478781	0	0	0	0	0	0	0	236.913	554.599	0	0	0	0	0	0	0	0	0	0	0	0	0	0	0	0	0	0	0	0	0	0	0	0	0	0	0	0	0	0	0	0	0	0	0	0
STRG.19005	NODE_1051_length_22935_cov_24.178453	0	0	112.381	0	0	0	67.1781	163.92	0	0	0	0	0	86.3337	0	171.974	276.221	0	496.786	0	356.453	0	0	0	0	0	0	0	0	0	0	0	0	0	0	0	0	0	0	0	0	0	0	0	0
STRG.78732	NODE_10515_length_7860_cov_10.005509	0	0	0	0	0	0	77.183	567.466	0	290.637	0	0	107.164	271.317	336.685	0	0	221.739	0	21.9486	189.665	0	0	0	0	0	0	0	0	0	0	0	0	0	0	0	0	0	0	0	0	0	0	0	0
STRG.19095	NODE_1056_length_22892_cov_24.343828	344.165	0	0	0	0	0	151.889	0	0	0	0	0	0	0	0	339.979	0	0	288.203	0	513.212	0	0	0	0	0	0	0	0	0	0	0	0	0	0	0	0	0	0	0	0	0	0	0	0
STRG.79269	NODE_10645_length_7807_cov_8.258772	0	0	373.922	206.32	0	0	299.48	0	258.723	0	346.383	0	130.215	119.611	0	769.765	309.095	0	0	299.716	125.882	0	0	0	0	0	0	0	0	0	0	0	0	0	0	0	0	0	0	0	0	0	0	0	0
STRG.79470	NODE_10692_length_7790_cov_5.014092	56.0401	0	76.8135	192.905	42.7715	361.099	824.515	165.57	102.527	0	102.622	0	53.2168	0	0	334.667	0	0	0	73.6194	236.559	0	0	0	0	0	0	0	0	0	0	0	0	0	0	0	0	0	0	0	0	0	0	0	0
STRG.79639	NODE_10748_length_7769_cov_5.420016	0	0	0	0	0	0	24.2698	0	0	0	0	0	0	0	0	0	0	0	851.389	0	330.763	0	0	0	0	0	0	0	0	0	0	0	0	0	0	0	0	0	0	0	0	0	0	0	0
[truncated: 690 more rows]

## Sheet: small_antisense_sRNAs_features
Contig	Taxonomy	Assembler	Feature	Start	Stop	Strand	Length	Info	sRNA_ID
[truncated: 925 more rows]

[truncated: 11 more sheets: asRNA+genes_TPM_normalized, asRNA+genes_TPM_raw, Conserved_sRNAs, rfam_hits, asRNA_gene_pairs, significant_exp_sRNAs, STRG.49508.3_IntaRNA, STRG.5356.1_IntaRNA, STRG.4577.1_IntaRNA, STRG.5354.4_IntaRNA, STRG.86294.1_IntaRNA]
